# Supplementary material for: Regulatory Response to Carbon Starvation in Caulobacter crescentus
Source: PLoS One. 2011 Apr 11;6(4):e18179. doi: 10.1371/journal.pone.0018179 (PMC3073932; doi:10.1371/journal.pone.0018179)
Supplement: Table S2 — List of proteins that change significantly upon carbon starvation. Gene ID (for strains CB15 and CB15N), annotation, COG category (if applicable), fold change and corresponding p-value are shown for the proteins that were found to change reproducibly in cells starved for carbon for 30 and/or 60 min. (XLS) [file pone.0018179.s002.xls]

## Sheet: proteins
Table S2. List of proteins that change significantly upon carbon starvation (supporting data for the paper "Regulatory Response to Carbon Starvation in Caulobacter crescentus" by Britos et al.)
Gene ID CB15	Gene ID CB15N	Annotation	Gene Name	COG	fold-change starved/control 30 min	p-value 30 min	fold-change starved/control 60 min	p-value 60 min
CC_0011	CCNA_00011	Chaperone protein dnaJ	dnaJ	[O] Posttranslational modification	0.386911	0.0358332	0.786443	0.289276
CC_0012	CCNA_00012	DNA mismatch repair protein mutS	mutS	[L] Replication	0.688512	0.0163121	1.04877	0.430033
CC_0020	CCNA_00020	Hypothetical protein		Not classified	1.073	0.434223	0.534933	0.0477097
CC_0021	CCNA_00021	Putative aerobic-type carbon monoxide dehydrogenase, large subunit coxL		[C] Energy production and conversion	1.57774	0.12745	4.18859	0.0307153
CC_0025	CCNA_00025	Transporter		[G] Carbohydrate transport and metabolism	1.26754	0.100123	2.30932	0.0488918
CC_0028	CCNA_00028	TonB-dependent receptor		[P] Inorganic ion transport and metabolism	1.38185	0.00221687	2.61911	6.63176e-05
CC_0040	CCNA_00039	Hypothetical protein		Not classified	1.89381	0.0149448	4.97649	0.00125047
CC_0043	CCNA_00042	Hypothetical cytosolic protein / LSU ribosomal protein L7AE		[K] Transcription	1.97138	0.0461806	2.57803	0.0981775
CC_0044	CCNA_00043	N utilization substance protein A		[K] Transcription	1.09027	0.150574	0.618471	0.0440972
CC_0045	CCNA_00044	Hypothetical cytosolic protein		[S] Function unknown	0.889987	0.402103	0.440323	0.0368511
CC_0047	CCNA_00045	Inorganic pyrophosphatase		[C] Energy production and conversion	0.965485	0.384489	0.45513	0.0177912
CC_0050	CCNA_00048	S-adenosylmethionine synthetase	metK	[H] Coenzyme transport and metabolism	1.08084	0.214504	1.91822	0.00414747
CC_0066	CCNA_00064	Methyl-accepting chemotaxis protein		[N] Cell motility	0.470887	0.00365497	0.55939	0.0701728
CC_0069	CCNA_00067	Hypothetical cytosolic protein		[S] Function unknown	0.767555	0.0116472	0.884186	0.375908
CC_0074	CCNA_00072	Conserved hypothetical protein		[S] Function unknown	1.66734	0.00893668	1.64032	0.126154
CC_0075	CCNA_00073	HemY domain membrane protein		[S] Function unknown	1.35034	0.175752	2.2902	0.0165635
CC_0085	CCNA_00083	Phosphoglucomutase / Phosphomannomutase		[G] Carbohydrate transport and metabolism	1.00962	0.481378	0.694812	0.00258626
CC_0086	CCNA_00084	Phosphoribosylaminoimidazolecarboxamide formyltransferase / IMP cyclohydrolase	purH	[F] Nucleotide transport and metabolism	1.18671	0.0152852	0.821938	0.0968773
CC_0112	CCNA_00111	Conserved hypothetical protein		Not classified	2.40584	0.0243148	2.56116	0.0684326
CC_0118	CCNA_00117	Glucosamine--fructose-6-phosphate aminotransferase [isomerizing]		[M] Cell wall/membrane/envelope biogenesis	0.872112	0.307818	0.49344	0.02477
CC_0125	CCNA_00124	Conserved hypothetical protein		Not classified	1.3113	0.0562077	4.2246	0.000375367
CC_0131	CCNA_00130	Kup system potassium uptake protein		[P] Inorganic ion transport and metabolism	1.38558	0.0860751	2.30693	0.00892399
CC_0144	CCNA_00143	Tetrapyrrole (Corrin/Porphyrin) methylase family protein		[R] General function prediction only	1.2444	0.297672	2.60203	0.0138494
CC_0160	CCNA_00159	DNA gyrase subunit B	gyrB	[L] Replication	0.926497	0.111719	1.47434	0.0137151
CC_0164	CCNA_00163	Chain length regulator (capsular polysaccharide biosynthesis) / Tyrosine-protein kinase (capsular polysaccharide biosynthesis)		[D] Cell cycle control	1.07503	0.217541	1.71531	0.0097965
CC_0165	CCNA_00164	O-antigen polymerase		[M] Cell wall/membrane/envelope biogenesis	1.19784	0.343272	2.79059	0.000474018
CC_0185	CCNA_00185	TonB-dependent receptor		[P] Inorganic ion transport and metabolism	0.834895	0.238874	2.25458	0.021279
CC_0193	CCNA_00193	3-isopropylmalate dehydrogenase	leuB	[C] Energy production and conversion	0.800262	0.320514	0.664614	0.0212814
CC_0195	CCNA_00195	3-isopropylmalate dehydratase small subunit	leuD	[E] Amino acid transport and metabolism	1.00033	0.499392	0.485733	0.00939919
CC_0196	CCNA_00196	3-isopropylmalate dehydratase large subunit	leuC	[E] Amino acid transport and metabolism	0.839275	0.0426385	0.69884	0.0409337
CC_0200	CCNA_00200	2OG-Fe(II) oxygenase superfamily protein		[R] General function prediction only	0.96427	0.405315	1.46504	0.0136534
CC_0201	CCNA_00201	Outer membrane protein		[M] Cell wall/membrane/envelope biogenesis	1.25249	0.058407	2.23809	0.00123638
CC_0202	CCNA_00202	DesA-family fatty acid desaturase		[I] Lipid transport and metabolism	0.908049	0.420233	2.3172	0.0422189
CC_0207	CCNA_00207	Succinyl-CoA:3-ketoacid-coenzyme A transferase subunit B		[I] Lipid transport and metabolism	1.55766	0.0704665	0.643332	0.00412254
CC_0210	CCNA_00210	TonB-dependent receptor		[P] Inorganic ion transport and metabolism	1.08662	0.190957	1.87586	0.00194407
CC_0211	CCNA_00211	Agmatine deiminase		[E] Amino acid transport and metabolism	1.11737	0.23745	0.658128	0.0243429
CC_0214	CCNA_00214	TonB-dependent receptor		[P] Inorganic ion transport and metabolism	1.47115	0.12697	4.49249	0.0143671
CC_0217	CCNA_00217	Thiol:disulfide interchange protein DsbD		[C] Energy production and conversion	1.72738	0.0900067	2.64707	0.0395618
CC_0224	CCNA_00224	Conserved hypothetical protein (putative porin)		[P] Inorganic ion transport and metabolism	0.888618	0.335702	2.70238	0.0264904
CC_0230	CCNA_00230	Ribosomal large subunit pseudouridine synthase B		[J] Translation	2.01013	0.0103036	1.46746	0.157613
CC_0233	CCNA_00233	UDP-N-acetylglucosamine 4,6-dehydratase		[G] Carbohydrate transport and metabolism	0.897036	0.342464	0.58961	0.0350535
CC_0240	CCNA_00240	PTS system, IIA component		[G] Carbohydrate transport and metabolism	0.743073	0.0520403	0.533174	0.0316877
CC_0247	CCNA_00247	Two-component receiver protein		[K] Transcription	1.19643	0.185564	1.81537	0.0473477
CC_0248	CCNA_00248	Sensor histidine protein kinase		[T] Signal transduction mechanisms	1.31464	0.181104	7.71661	0.00224305
CC_0249	CCNA_00249	SCO1/SenC family protein		[R] General function prediction only	1.19622	0.234682	2.42964	0.0271545
CC_0250	CCNA_00250	Poly(3-hydroxyalkanoate) depolymerase		[I] Lipid transport and metabolism	1.21785	0.336449	1.47638	0.103337
CC_0252	CCNA_00252	Multimodular transpeptidase-transglycosylase PBP 1A		[M] Cell wall/membrane/envelope biogenesis	1.17023	0.175454	2.4362	0.0246053
CC_0253	CCNA_00253	Aspartate-semialdehyde dehydrogenase		[E] Amino acid transport and metabolism	0.932568	0.223193	0.722969	0.0356452
CC_0260	CCNA_00261	Ribonucleoside-diphosphate reductase beta chain		[F] Nucleotide transport and metabolism	0.803137	0.234278	0.419691	0.025956
CC_0261	CCNA_00262	Ketopantoate reductase PanE/ApbA family protein		[H] Coenzyme transport and metabolism	0.67135	0.0358294	1.25103	0.336567
CC_0263	CCNA_00264	C4-dicarboxylate transport protein		[C] Energy production and conversion	1.11424	0.373283	1.26651	0.0339743
CC_0271	CCNA_00272	RmuC family protein		[S] Function unknown	1.1265	0.285817	3.51348	0.0495368
CC_0272	CCNA_00273	Peptide deformylase		[J] Translation	0.809112	0.149682	0.412115	0.0273348
CC_0275	CCNA_00277	Succinyl-diaminopimelate desuccinylase		[E] Amino acid transport and metabolism	1.11457	0.244028	0.700064	0.0217792
CC_0282	CCNA_00284	Hydrolase (HAD superfamily)		[R] General function prediction only	1.42481	0.0224654	1.05129	0.451834
CC_0283	CCNA_00285	Acetylglutamate kinase		[E] Amino acid transport and metabolism	0.993585	0.48164	0.630658	0.0156213
CC_0286	CCNA_00288	Sulfate-binding protein		[P] Inorganic ion transport and metabolism	1.13071	0.17706	1.94887	0.023331
CC_0288	CCNA_00290	Autotransporter protein		Not classified	1.02404	0.313753	2.05176	0.000572675
CC_0292	CCNA_00294	Phosphate transport ATP-binding protein pstB	pstB	[P] Inorganic ion transport and metabolism	1.01099	0.420744	1.75254	0.00297395
CC_0297	CCNA_00299	Phosphoribosylamine--glycine ligase		[F] Nucleotide transport and metabolism	0.95686	0.350067	0.686188	0.00373089
CC_0300	CCNA_00302	Parathion hydrolase		[Q] Secondary metabolites biosynthesis	1.13972	0.275439	0.600045	0.0108059
CC_0305	CCNA_00307	Phospholipid-lipopolysaccharide ABC transporter		[V] Defense mechanisms	1.09581	0.408209	2.52034	0.00924282
CC_0306	CCNA_00308	Hypothetical protein		[T] Signal transduction mechanisms	0.849143	0.380527	3.29844	0.046272
CC_0309	CCNA_00311	Microcin-processing peptidase 1 (PmbA)	pmbA	[R] General function prediction only	1.21056	0.0752195	0.750667	0.0128225
CC_0319	CCNA_00321	LSU ribosomal protein L21P		[J] Translation	0.888219	0.210138	0.567686	0.0116975
CC_0321	CCNA_00323	Low-affinity zinc transport protein		[R] General function prediction only	1.23597	0.0230928	0.907861	0.218294
CC_0322	CCNA_00324	TolR protein		[U] Intracellular trafficking	1.20613	0.216685	1.86438	0.000700659
CC_0323	CCNA_00326	Vegetatible incompatibility protein HET-E-1		[R] General function prediction only	1.13713	0.348461	2.01922	0.0487685
CC_0335	CCNA_00338	TonB-dependent receptor		[P] Inorganic ion transport and metabolism	1.14711	0.339699	2.997	0.0322853
CC_0337	CCNA_00340	Succinyl-CoA synthetase beta chain		[C] Energy production and conversion	0.929452	0.3062	0.619033	0.0466613
CC_0343	CCNA_00348	Probable chemoreceptor Y4FA		[N] Cell motility	0.441076	0.011096	0.911211	0.396651
CC_0360	CCNA_00365	Ornithine decarboxylase		[E] Amino acid transport and metabolism	2.17684	0.0367374	9.6941	0.000280402
CC_0364	CCNA_00369	Magnesium and cobalt efflux protein corC homolog		[R] General function prediction only	1.0825	0.398536	2.48288	0.0141802
CC_0366	CCNA_00371	ATP synthase B' chain		[C] Energy production and conversion	0.916766	0.378217	2.65115	0.00349247
CC_0368	CCNA_00373	ATP synthase A chain		[C] Energy production and conversion	0.652422	0.147848	1.94727	0.00145027
CC_0373	CCNA_00377	Chromosome partition protein smc	smc	[D] Cell cycle control	0.791462	0.35401	2.30097	0.0217571
CC_0374	CCNA_00378	Thiol:disulfide interchange protein dsbA		[O] Posttranslational modification	1.23908	0.275725	1.9323	0.0477931
CC_0386	CCNA_00390	ADP-heptose--LPS heptosyltransferase		[M] Cell wall/membrane/envelope biogenesis	1.12812	0.323352	3.78982	0.034547
CC_0388	CCNA_00392	Dihydroorotase		[F] Nucleotide transport and metabolism	1.1657	0.0949895	0.773534	0.019355
CC_0393	CCNA_00397	Acetolactate synthase		[E] Amino acid transport and metabolism	1.07836	0.254739	0.720742	0.0309362
CC_0419	CCNA_00424	Aldehyde dehydrogenase		[C] Energy production and conversion	1.27249	0.0281727	0.853066	0.281565
CC_0429	CCNA_00438	Hypothetical protein	cagA	Not classified	0.225362	0.0133151	0.556506	0.206685
CC_0430	CCNA_00439	Methyl-accepting chemotaxis protein	mcpA	[N] Cell motility	0.619706	0.0197646	0.671193	0.0900754
CC_0431	CCNA_00440	Virus Protein		[T] Signal transduction mechanisms	0.371332	0.0105105	0.167317	0.000603066
CC_0432	CCNA_00441	Chemotaxis receiver domain protein cheYI	cheYI	[T] Signal transduction mechanisms	0.511054	0.00675176	0.363525	0.0054978
CC_0433	CCNA_00442	Chemotaxis histidine kinase protein cheAI	cheAI	[N] Cell motility	0.510557	0.00102157	0.296767	0.00526606
CC_0436	CCNA_00445	Receiver domain-glutamate methylesterase cheBI		[N] Cell motility	0.960211	0.366436	1.41173	0.0260857
CC_0438	CCNA_00447	Chemotaxis protein cheD	cheD	[N] Cell motility	0.398776	0.0209426	0.249922	0.00350125
CC_0442	CCNA_00451	TonB-dependent receptor		[P] Inorganic ion transport and metabolism	1.18039	0.12629	1.67835	0.0323591
CC_0443	CCNA_00452	N-acetylglucosamine-6-phosphate deacetylase		[G] Carbohydrate transport and metabolism	2.85259	0.0287743	0.794479	0.150821
CC_0446	CCNA_00455	N-acetyl-glucosamine/N-acetyl-chitin oligosaccharide outer membrane transporter nagA	nagA	[P] Inorganic ion transport and metabolism	1.30189	0.328442	5.78899	0.00170863
CC_0461	CCNA_00493	putative polyketide cyclase-dehydrase/lipid transport protein		[S] Function unknown	0.528784	0.0239529	1.41711	0.172769
CC_0473	CCNA_00506	Cytochrome b		[C] Energy production and conversion	0.657427	0.0861523	2.93	0.00901511
CC_0474	CCNA_00507	Cytochrome c1		[C] Energy production and conversion	1.03864	0.30956	2.03476	0.000990149
CC_0478	CCNA_00511	Carboxymethylenebutenolidase		[Q] Secondary metabolites biosynthesis	1.09424	0.330785	1.17862	0.00449202
CC_0486	CCNA_00519	Conserved hypothetical protein		Not classified	1.09433	0.289921	2.57526	0.00451171
CC_0490	CCNA_00523	Multicopper polyphenol oxidase		[S] Function unknown	0.866257	0.358708	0.739038	0.0324737
CC_0494	CCNA_00528	Pyrroline-5-carboxylate reductase		[E] Amino acid transport and metabolism	1.21778	0.0872798	0.695567	0.0351575
CC_0531	CCNA_00565	Gamma-glutamyltranspeptidase		[E] Amino acid transport and metabolism	1.41339	0.044193	1.93086	0.0991817
CC_0547	CCNA_00582	Hypothetical protein		Not classified	1.05488	0.423031	2.43606	0.0472862
CC_0550	CCNA_00585	Hypothetical protein		Not classified	1.49926	0.0427389	1.69866	0.0504829
CC_0557	CCNA_00592	Hypothetical protein		Not classified	1.9036	0.00169568	0.906694	0.391965
CC_0558	CCNA_00593	Conserved hypothetical protein		Not classified	1.09074	0.330568	2.11442	0.0186582
CC_0559	CCNA_00594	Conserved hypothetical protein		Not classified	1.32155	0.00231643	0.821265	0.175128
CC_0575	CCNA_00611	Beta-lactamase		[V] Defense mechanisms	1.00309	0.49762	4.06226	0.0157684
CC_0599	CCNA_00635	Hypothetical protein		Not classified	1.06303	0.42644	2.66667	0.0286557
CC_0634	CCNA_00670	O-antigen export system ATP-binding protein		[G] Carbohydrate transport and metabolism	1.62196	0.13733	2.97836	0.0216699
CC_0653	CCNA_00690	CarD-like transcriptional regulator		[K] Transcription	0.368817	0.00118741	0.215045	0.0145973
CC_0663	CCNA_00700	Ferrichrome receptor fcuA		[P] Inorganic ion transport and metabolism	2.4099	0.0112396	5.30803	0.0046959
CC_0671	CCNA_00707	Hypothetical membrane associated protein		[S] Function unknown	0.700497	0.0652604	7.22531	0.0226587
CC_0697	CCNA_00733	GumN superfamily protein		Not classified	1.37537	0.0872638	2.56444	0.0237864
CC_0699	CCNA_00735	Conserved hypothetical protein		Not classified	1.24737	0.221456	2.1789	0.0202873
CC_0712	CCNA_00749	Ferrous iron transport protein B		[P] Inorganic ion transport and metabolism	1.22276	0.0370188	2.10613	0.0250131
CC_0721	CCNA_00758	Protein Translation Elongation Factor P (EF-P)		[J] Translation	1.007	0.477285	0.631014	0.0352209
CC_0729	CCNA_00766	Cobalamin adenosyltransferase family protein		[S] Function unknown	1.66482	0.147968	2.3788	0.0327654
CC_0737	CCNA_00774	3-chlorobenzoate-3,4-dioxygenase oxygenase subunit		[P] Inorganic ion transport and metabolism	1.49006	0.15445	1.43851	0.0995762
CC_0759	CCNA_00796	Oxygen sensory histidine kinase fixL	fixL	[T] Signal transduction mechanisms	0.816394	0.209106	2.47116	0.0351295
CC_0762	CCNA_00800	Cytochrome bd-type quinol oxidase, subunit 1 cydA	cydA	[C] Energy production and conversion	0.502158	0.0221761	1.45731	0.226328
CC_0764	CCNA_00803	Chemotaxis protein cheW	cheW	[N] Cell motility	0.186051	0.000340596	0.175651	0.00454659
CC_0767	CCNA_00806	Inner membrane protein translocase component yidC	yidC	[U] Intracellular trafficking	1.16839	0.173809	2.11963	0.0246598
CC_0771	CCNA_00810	Acetyl esterase		[I] Lipid transport and metabolism	0.948504	0.399844	1.91185	0.0393368
CC_0794	CCNA_00836	Flagellin		[N] Cell motility	0.80763	0.288514	0.53039	0.0238544
CC_0797	CCNA_00839	Glucan 1,4-beta-glucosidase		[G] Carbohydrate transport and metabolism	1.12414	0.0958462	1.53585	0.00433398
CC_0798	CCNA_00840	Sialic acid-specific 9-O-acetylesterase		Not classified	0.891019	0.198859	0.672575	0.0257087
CC_0819	CCNA_00862	xylonate dehydratase xylD	xylD	[E] Amino acid transport and metabolism	0.489262	0.0188285	0.77771	0.223172
CC_0828	CCNA_00871	Carbon-nitrogen hydrolase family protein		[R] General function prediction only	0.989022	0.493848	0.467256	0.00633451
CC_0835	CCNA_00878	ATP-dependent RNA helicase		[J] Translation	0.370965	0.00176006	0.322049	0.00154562
CC_0844	CCNA_00887	Hypothetical protein		Not classified	1.13349	0.202587	0.563537	0.0176963
CC_0849	CCNA_00892	Phosphoenolpyruvate-protein phosphotransferase		[T] Signal transduction mechanisms	1.38781	0.109362	1.90285	0.00234121
CC_0851	CCNA_00894	1-hydroxy-2-methyl-2-(E)-butenyl 4-diphosphate synthase		[I] Lipid transport and metabolism	0.978657	0.460086	0.557788	0.0280938
CC_0872	CCNA_00915	Xylene monooxygenase electron transfer component		[R] General function prediction only	2.22974	0.035341	0.344751	0.147184
CC_0887	CCNA_00931	GTP cyclohydrolase II / 3,4-dihydroxy-2-butanone-4-phosphate synthase		[H] Coenzyme transport and metabolism	0.420355	0.00570128	0.754411	0.120555
CC_0888	CCNA_00932	6,7-dimethyl-8-ribityllumazine synthase	ribH	[H] Coenzyme transport and metabolism	0.675451	0.0227261	0.406714	0.00223748
CC_0895	CCNA_00939	Transcriptional regulator, MarR family		[K] Transcription	0.763386	0.230706	2.918	0.0350501
CC_0897	CCNA_00941	tRNA (5-methylaminomethyl-2-thiouridylate)-methyltransferase		[J] Translation	0.430242	0.0307086	0.660987	0.311235
CC_0902	CCNA_00947	Flagellar hook protein flgE	flgE	[N] Cell motility	0.428429	0.00200852	0.359285	0.00514884
CC_0909	CCNA_00954	AAA-family response regulator flbD	flbD	[T] Signal transduction mechanisms	0.618765	0.0132818	0.604044	0.0653733
CC_0922	CCNA_00970	Long-chain-fatty-acid--CoA ligase		[I] Lipid transport and metabolism	1.20654	0.0312492	1.17164	0.183451
CC_0923	CCNA_00971	Hydroxyacylglutathione hydrolase		[R] General function prediction only	1.16029	0.345349	0.574309	0.0139677
CC_0924	CCNA_00973	Hypothetical phosphatase		[S] Function unknown	1.19236	0.0476969	0.67953	0.0941896
CC_0925	CCNA_00974	OAR protein precursor		[P] Inorganic ion transport and metabolism	1.12651	0.319613	1.4914	0.00820174
CC_0927	CCNA_00976	Signal peptide peptidase sppA	sppA	[O] Posttranslational modification	1.28114	0.0202986	2.41553	0.000615909
CC_0938	CCNA_00987	Hypothetical protein		[S] Function unknown	1.51	0.206104	4.32822	0.0161952
CC_0942	CCNA_00991	Nodulation protein N		[I] Lipid transport and metabolism	1.95528	0.0586359	2.17058	0.0180805
CC_0949	CCNA_00998	Transcriptional regulator		[K] Transcription	0.611767	0.0372789	0.78642	0.208681
CC_0968	CCNA_01019	Beta-glucosidase		[G] Carbohydrate transport and metabolism	#N/A	#N/A	4.147	0.00370632
CC_0983	CCNA_01034	TonB-dependent outer membrane receptor		[P] Inorganic ion transport and metabolism	0.807926	0.220536	1.91253	0.0104417
CC_0991	CCNA_01042	TonB-dependent receptor		[P] Inorganic ion transport and metabolism	1.04566	0.414462	2.68421	0.00039636
CC_1008	CCNA_01060	Type I protein secretion ATP-binding protein rsaD	rsaD	[R] General function prediction only	0.955075	0.278102	1.8592	0.00790111
CC_1009	CCNA_01061	Type I secretion adaptor protein rsaE	rsaE	[V] Defense mechanisms	1.1099	0.254524	1.89862	0.0239383
CC_1015	CCNA_01067	Type I secretion outer membrane protein rsaFa	rsaFa	[M] Cell wall/membrane/envelope biogenesis	1.03172	0.460586	1.91595	0.0115198
CC_1024	CCNA_01076	Beta/Gamma crystallin domain protein		Not classified	1.28801	0.0292268	2.18848	0.0605612
CC_1038	CCNA_01090	Conserved protein		[S] Function unknown	1.26644	0.134477	2.5777	0.00412309
CC_1043	CCNA_01095	Phenylalanyl-tRNA synthetase beta chain		[J] Translation	1.0026	0.490292	0.768815	0.0230369
CC_1057	CCNA_01110	2-dehydro-3-deoxygluconokinase		[G] Carbohydrate transport and metabolism	0.62174	0.0252685	0.933745	0.443644
CC_1070	CCNA_01123	Bacterial Peptide Chain Release Factor 3 (RF-3)		[J] Translation	1.29559	0.0486145	0.939696	0.343657
CC_1078	CCNA_01132	Sensory transduction histidine kinase/receiver protein cckA	cckA	[T] Signal transduction mechanisms	0.978996	0.457071	1.81022	0.0483898
CC_1085	CCNA_01139	Hypothetical cytosolic protein		[S] Function unknown	1.10248	0.0805944	1.70592	0.00667545
CC_1087	CCNA_01141	RecA protein	recA	[L] Replication	0.480314	0.00733959	0.811519	0.295353
CC_1089	CCNA_01143	Translation initiation inhibitor		[J] Translation	0.991183	0.47346	0.60191	0.0499483
CC_1099	CCNA_01155	TonB-dependent outer membrane receptor		[P] Inorganic ion transport and metabolism	1.02153	0.437146	2.21678	0.000257167
CC_1104	CCNA_01161	Proton/sodium-glutamate symport protein		[C] Energy production and conversion	1.04273	0.419301	2.09965	0.0431019
CC_1115	CCNA_01172	Hypothetical protein		[S] Function unknown	1.46567	0.0779512	2.20915	0.0017742
CC_1120	CCNA_01178	Oxidoreductase		[S] Function unknown	1.02305	0.373458	0.508367	0.00115514
CC_1121	CCNA_01179	Phosphoadenosine phosphosulfate reductase		[E] Amino acid transport and metabolism	0.577423	0.000339437	0.568492	0.00167449
CC_1136	CCNA_01194	TonB-dependent receptor		[P] Inorganic ion transport and metabolism	1.62835	0.0463211	2.82427	0.0152766
CC_1144	CCNA_01202	Membrane alanine aminopeptidase		[E] Amino acid transport and metabolism	1.5269	0.0556361	2.7547	0.0119308
CC_1152	CCNA_01210	Nucleotidyltransferase family protein		[M] Cell wall/membrane/envelope biogenesis	0.82039	0.303921	0.669466	0.0187834
CC_1159	CCNA_01217	Phosphatidylglycerophosphate synthase		[I] Lipid transport and metabolism	1.02982	0.437397	1.75277	0.0377337
CC_1162	CCNA_01220	Serine palmitoyltransferase		[H] Coenzyme transport and metabolism	0.347482	2.56734e-05	0.156097	3.2544e-06
CC_1184	CCNA_01242	Amino acid permease		[E] Amino acid transport and metabolism	1.15199	0.356551	2.28153	0.0227213
CC_1187	CCNA_01245	23S rRNA methyltransferase		[J] Translation	1.52578	0.268073	2.00272	0.0470145
CC_1210	CCNA_01268	Cytochrome c		[C] Energy production and conversion	1.098	0.337008	2.24504	0.0239519
CC_1240	CCNA_01298	Protein Translation Elongation Factor Tu (EF-TU)		[J] Translation	1.21524	0.12758	0.624036	0.043925
CC_1262	CCNA_01320	SSU ribosomal protein S8P	rpsH	[J] Translation	1.11882	0.232312	0.643086	0.0451718
CC_1269	CCNA_01327	Adenylate kinase / Nucleoside-diphosphate kinase	adk	[F] Nucleotide transport and metabolism	0.847998	0.0512109	0.690968	0.0267854
CC_1276	CCNA_01335	Transporter		[V] Defense mechanisms	0.996414	0.49619	1.80364	0.032963
CC_1282	CCNA_01341	Endopeptidase degP		[O] Posttranslational modification	1.45721	0.123026	2.71146	0.00754246
CC_1295	CCNA_01353	3-phytase / 6-phytase		[I] Lipid transport and metabolism	0.666997	0.0111545	0.622011	0.0398621
CC_1310	CCNA_01368	Acyl-CoA dehydrogenase		[I] Lipid transport and metabolism	1.37299	0.0204781	0.908583	0.304534
CC_1317	CCNA_01378	Protein-L-isoaspartate O-methyltransferase		[O] Posttranslational modification	1.47906	0.0205445	1.14122	0.21186
CC_1318	CCNA_01379	Type I secretion outer membrane protein rsaFb	rsaFb	[M] Cell wall/membrane/envelope biogenesis	1.3794	0.148407	3.3085	0.0277431
CC_1319	CCNA_01380	pole-organizing protein popZ	popZ	[S] Function unknown	0.800564	0.105566	0.372794	0.00257858
CC_1323	CCNA_01384	Amidase family protein		[J] Translation	1.25871	0.031819	2.13521	0.0508628
CC_1334	CCNA_01395	Electron transfer flavoprotein-ubiquinone oxidoreductase		[C] Energy production and conversion	1.26193	0.0128573	1.79276	0.000156475
CC_1339	CCNA_01400	Nitrogen regulatory protein GlnK		[E] Amino acid transport and metabolism	0.726444	0.00282531	1.24643	0.198248
CC_1341	CCNA_01403	Glycyl-tRNA synthetase alpha chain	glyQ	[J] Translation	0.943343	0.168985	0.670859	0.0066724
CC_1344	CCNA_01406	Predicted metal-dependent hydrolase		[R] General function prediction only	0.853304	0.137246	1.45916	0.0155828
CC_1353	CCNA_01415	Methyltransferase		[R] General function prediction only	1.22892	0.024353	2.20462	0.00352089
CC_1355	CCNA_01417	5-aminolevulinic acid synthase		[H] Coenzyme transport and metabolism	0.375594	9.88958e-05	0.398825	0.00660789
CC_1357	CCNA_01419	Serine hydroxymethyltransferase		[E] Amino acid transport and metabolism	0.941868	0.226456	0.632774	0.0422838
CC_1361	CCNA_01423	Thiamine-monophosphate kinase		[H] Coenzyme transport and metabolism	1.55671	0.0136531	0.718119	0.200082
CC_1365	CCNA_01427	Lipoprotein (SmpA/OmlA family)	bamE	[J] Translation	1.09032	0.292969	1.81054	0.00178262
CC_1381	CCNA_01445	Hypothetical protein		Not classified	1.42343	0.13091	2.37131	0.000935279
CC_1382	CCNA_01446	Putative aminotransferase aatC		[E] Amino acid transport and metabolism	0.666073	0.0388362	0.832353	0.205977
CC_1384	CCNA_01448	Fructose-1,6-bisphosphatase	glpX	[G] Carbohydrate transport and metabolism	0.79569	0.0682306	0.615824	0.0107693
CC_1385	CCNA_01449	Fructose-1,6-bisphosphatase		[G] Carbohydrate transport and metabolism	1.01198	0.476579	0.588214	0.0274879
CC_1397	CCNA_01463	3-deoxy-7-phosphoheptulonate synthase		[E] Amino acid transport and metabolism	0.399096	0.0386328	0.315379	0.023787
CC_1413	CCNA_01479	Tetratricopeptide repeat family protein		Not classified	1.40071	0.112116	2.22663	0.0365003
CC_1426	CCNA_01493	Cysteine synthase		[E] Amino acid transport and metabolism	0.890725	0.24391	0.64047	0.0205222
CC_1430	CCNA_01497	ADP-L-glycero-D-manno-heptose-6-epimerase		[G] Carbohydrate transport and metabolism	1.02067	0.46719	0.581496	0.00426121
CC_1441	CCNA_01508	Cystine-binding protein		[E] Amino acid transport and metabolism	1.30449	0.0751558	2.37965	5.78443e-05
CC_1454	CCNA_01521	Hypothetical exported protein		Not classified	1.35884	0.0390589	ND	ND
CC_1464	CCNA_01531	Acetyltransferase		[J] Translation	1.8539	0.00351547	0.913582	0.392025
CC_1476	CCNA_01543	Chaperone protein dnaK		[O] Posttranslational modification	0.537963	0.0293029	0.711174	0.205801
CC_1480	CCNA_01547	Methionyl-tRNA synthetase		[J] Translation	0.792103	0.0124366	0.517662	0.0313771
CC_1482	CCNA_01549	Sulfate adenylyltransferase subunit 1 / Adenylylsulfate kinase		[P] Inorganic ion transport and metabolism	0.823793	0.0269439	0.769028	0.0254951
CC_1483	CCNA_01550	Sulfate adenylyltransferase subunit 2		[E] Amino acid transport and metabolism	0.806409	0.0301567	0.782243	0.102735
CC_1492	CCNA_01559	2-deoxy-D-gluconate 3-dehydrogenase		[I] Lipid transport and metabolism	0.639266	0.0498819	1.07546	0.369923
CC_1493	CCNA_01560	Phosphoenolpyruvate carboxylase		[C] Energy production and conversion	0.81622	0.00931563	0.694264	0.0407787
CC_1506	CCNA_01574	Arsenic resistance protein ArsH		[R] General function prediction only	0.218121	0.0104737	1.17554	0.380654
CC_1515	CCNA_01583	Phosphate-binding protein		[P] Inorganic ion transport and metabolism	1.15936	0.00746926	1.5394	0.0289861
CC_1517	CCNA_01585	Ferrichrome-iron receptor		[P] Inorganic ion transport and metabolism	1.2062	0.407672	4.99511	0.100517
CC_1524	CCNA_01592	SN-glycerol-3-phosphate transport ATP-binding protein ugpC		[S] Function unknown	0.801347	0.105314	0.483333	8.79921e-05
CC_1525	CCNA_01593	Xaa-Pro aminopeptidase		[E] Amino acid transport and metabolism	0.893911	0.274686	0.691172	0.0192606
CC_1534	CCNA_01603	Aspartate aminotransferase		[E] Amino acid transport and metabolism	1.10782	0.201298	0.649344	0.0195896
CC_1541	CCNA_01610	2-isopropylmalate synthase		[E] Amino acid transport and metabolism	0.859922	0.0416068	0.850848	0.220552
CC_1544	CCNA_01613	Rod shape-determining protein mreC	mreC	[M] Cell wall/membrane/envelope biogenesis	1.17841	0.386032	3.46474	0.0250245
CC_1550	CCNA_01619	Hypothetical cytosolic protein		[S] Function unknown	0.992091	0.47932	0.626539	0.00998959
CC_1559	CCNA_01629	Signal peptidase I		[U] Intracellular trafficking	1.21755	0.221402	3.00114	0.00879932
CC_1562	CCNA_01633	GTP-binding protein era	era	[R] General function prediction only	0.632054	0.0141377	1.36589	0.238884
CC_1565	CCNA_01636	Alkaline phosphatase		[P] Inorganic ion transport and metabolism	1.45937	0.00692638	1.29262	0.254848
CC_1566	CCNA_01637	Topoisomerase IV subunit A		[L] Replication	0.968962	0.425203	2.07079	0.0112995
CC_1577	CCNA_01648	Adenosylmethionine-8-amino-7-oxononanoate aminotransferase		[H] Coenzyme transport and metabolism	0.991007	0.482662	0.550511	0.0113182
CC_1580	CCNA_01651	DNA gyrase subunit A		[L] Replication	1.08932	0.172108	0.826905	0.01316
CC_1607	CCNA_01679	Succinylglutamic semialdehyde dehydrogenase		[C] Energy production and conversion	1.36475	0.0665147	0.565603	0.041537
CC_1615	CCNA_01687	23S rRNA Um2552 2'-O-methyltransferase		[J] Translation	0.812099	0.215768	2.25502	0.0217223
CC_1632	CCNA_01704	Cytochrome c		[C] Energy production and conversion	1.18605	0.19215	2.01059	0.0411417
CC_1652	CCNA_01724	Hypothetical membrane associated protein		[S] Function unknown	1.00029	0.498926	1.98594	0.00133827
CC_1653	CCNA_01725	PQQ enzyme repeat family protein	bamB	[S] Function unknown	1.08075	0.378314	2.30527	0.00294382
CC_1658	CCNA_01730	Amidophosphoribosyltransferase		[F] Nucleotide transport and metabolism	0.961515	0.303475	0.745668	0.0109518
CC_1665	CCNA_01737	Replicative DNA helicase		[L] Replication	0.509656	0.00261047	0.626315	0.0420134
CC_1668	CCNA_01740	SSU ribosomal protein S18P		[J] Translation	0.714727	0.239784	0.424775	0.0291826
CC_1673	CCNA_01745	Thioredoxin peroxidase		[O] Posttranslational modification	1.34156	0.043877	1.80997	0.0276346
CC_1679	CCNA_01751	Hypothetical membrane associated protein		[R] General function prediction only	1.22268	0.0340943	2.2105	0.0708358
CC_1689	CCNA_01760	Organic solvent tolerance protein		[M] Cell wall/membrane/envelope biogenesis	1.15602	0.11286	2.20045	0.00922215
CC_1699	CCNA_01770	Nucleoside diphosphate kinase		[F] Nucleotide transport and metabolism	1.05007	0.38095	0.668301	0.0193453
CC_1710	CCNA_01782	Polyphosphate kinase	ppk	[P] Inorganic ion transport and metabolism	1.34903	0.100068	1.76481	0.0774914
CC_1726	CCNA_01799	Pyruvate dehydrogenase E1 component alpha subunit		[C] Energy production and conversion	0.974671	0.396555	1.1857	0.025925
CC_1731	CCNA_01805	Dihydrolipoamide dehydrogenase		[C] Energy production and conversion	0.868815	0.127132	1.48539	0.0389575
CC_1745	CCNA_01819	RNA-binding protein, Hfq family	hfq	[R] General function prediction only	1.31735	0.295516	6.01969	0.0462176
CC_1750	CCNA_01826	Vitamin B12 receptor		[H] Coenzyme transport and metabolism	1.26969	0.112822	1.56134	0.009961
CC_1754	CCNA_01830	TonB-dependent receptor		[P] Inorganic ion transport and metabolism	1.41792	0.17221	2.27284	0.0122174
CC_1850	CCNA_01926	Two-component response regulator		[T] Signal transduction mechanisms	0.455533	0.00121264	0.209786	3.64372e-06
CC_1859	CCNA_01935	Hypothetical cytosolic protein		[R] General function prediction only	0.677899	0.0151224	0.622119	0.0345821
CC_1860	CCNA_01936	Cysteine desulfurase / Selenocysteine lyase		[E] Amino acid transport and metabolism	1.01485	0.47429	0.577841	0.00292989
CC_1870	CCNA_01946	Tyrosyl-tRNA synthetase		[J] Translation	0.869902	0.105493	0.744469	0.036027
CC_1884	CCNA_01961	Biotin carboxylase		[I] Lipid transport and metabolism	0.973267	0.436539	0.597417	0.0387435
CC_1889	CCNA_01966	Vitamin B12-dependent ribonucleotide reductase		[F] Nucleotide transport and metabolism	0.537224	0.0390587	1.76846	0.317365
CC_1893	CCNA_01970	Triosephosphate isomerase		[G] Carbohydrate transport and metabolism	1.69617	0.0131316	0.801062	0.24942
CC_1894	CCNA_01971	Peptidyl-prolyl cis-trans isomerase		Not classified	1.10003	0.294598	1.9259	0.020584
CC_1897	CCNA_01974	Anthranilate synthase component II / Para-aminobenzoate synthase glutamine amidotransferase component II		[E] Amino acid transport and metabolism	0.677806	0.0196508	0.81375	0.2932
CC_1899	CCNA_01976	Indole-3-glycerol phosphate synthase		[E] Amino acid transport and metabolism	1.52288	0.00743637	0.715637	0.150482
CC_1900	CCNA_01977	1-acyl-sn-glycerol-3-phosphate acyltransferase		[I] Lipid transport and metabolism	#N/A	#N/A	3.15041	0.0100128
CC_1902	CCNA_01979	LexA repressor	lexA	[K] Transcription	0.592835	0.0946368	0.81287	0.282447
CC_1915	CCNA_01992	Outer membrane protein assembly factor yaeT	bamA	[M] Cell wall/membrane/envelope biogenesis	1.12111	0.0732609	2.1057	0.000256485
CC_1920	CCNA_01997	Ribosome Recycling Factor (RRF)		[J] Translation	1.21891	0.0443197	0.868492	0.265487
CC_1921	CCNA_01998	Uridylate kinase		[F] Nucleotide transport and metabolism	0.727433	0.0923297	0.583395	0.000551182
CC_1929	CCNA_02006	Lipoprotein releasing system ATP-binding protein lolD		[V] Defense mechanisms	1.22463	0.200077	2.34809	0.0270098
CC_1930	CCNA_02007	Lipoprotein releasing system transmembrane protein lolE		[M] Cell wall/membrane/envelope biogenesis	1.84575	0.0189695	1.38234	0.328584
CC_1954	CCNA_02031	NADH-quinone oxidoreductase chain C	nuoC	[C] Energy production and conversion	0.956729	0.345491	1.70139	0.00193929
CC_1970	CCNA_02048	TonB-dependent receptor		[P] Inorganic ion transport and metabolism	0.972629	0.402207	1.92072	0.000487723
CC_1972	CCNA_02050	Dihydroorotase		[Q] Secondary metabolites biosynthesis	1.07935	0.297057	2.21415	0.00879245
CC_1973	CCNA_02051	Dihydroorotase		[Q] Secondary metabolites biosynthesis	0.851122	0.254577	1.80925	0.0263189
CC_1984	CCNA_02063	Lipoprotein, ComL family	bamD	[R] General function prediction only	0.911382	0.338843	1.7621	0.0233575
CC_1988	CCNA_02067	Conserved membrane spanning protein		[S] Function unknown	1.02875	0.475495	4.9559	0.0241515
CC_1990	CCNA_02069	Protein translocase subunit secF		[U] Intracellular trafficking	0.740789	0.16247	2.85766	0.00806943
CC_1991	CCNA_02070	Protein translocase subunit secD		[U] Intracellular trafficking	1.19214	0.0885896	1.48924	0.036716
CC_1992	CCNA_02071	Protein translocase subunit YajC		[U] Intracellular trafficking	1.11915	0.262785	1.76878	0.0389708
CC_1996	CCNA_02075	Peptidoglycan-specific endopeptidase, M23 family	dipM	[M] Cell wall/membrane/envelope biogenesis	1.01642	0.461401	1.65614	0.0447774
CC_1998	CCNA_02077	Acid phosphatase surE		[R] General function prediction only	0.864235	0.356839	0.592721	0.00017364
CC_2009	CCNA_02088	HesB protein family		[S] Function unknown	0.912802	0.312068	0.528823	0.00207627
CC_2021	CCNA_02100	Conserved hypothetical protein		Not classified	1.9037	0.00180619	1.4504	0.153474
CC_2029	CCNA_02109	Thiamine biosynthesis protein thiC	thiC	[H] Coenzyme transport and metabolism	0.870349	0.00591268	0.571425	0.0104761
CC_2054	CCNA_02133	Glucokinase	glk	[G] Carbohydrate transport and metabolism	0.964733	0.271088	0.443115	0.0153462
CC_2055	CCNA_02134	Phosphogluconate dehydratase	edd	[E] Amino acid transport and metabolism	0.994565	0.485228	0.616182	0.0371702
CC_2056	CCNA_02135	6-phosphogluconolactonase	pgl	[G] Carbohydrate transport and metabolism	0.899107	0.242946	0.639634	0.0359478
CC_2068	CCNA_02149	1-deoxy-D-xylulose 5-phosphate synthase	dxs	[H] Coenzyme transport and metabolism	0.813086	0.149671	0.610127	0.0015068
CC_2070	CCNA_02151	Exodeoxyribonuclease VII small subunit		[L] Replication	1.20555	0.133689	0.412673	0.00975605
CC_2090	CCNA_02172	Transporter		[V] Defense mechanisms	0.865107	0.265858	2.06899	0.0269443
CC_2109	CCNA_02194	Fumarate hydratase		[C] Energy production and conversion	0.864269	0.0899417	0.464111	0.0109337
CC_2113	CCNA_02198	Farnesyl pyrophosphate synthetase / Geranyltranstransferase / Farnesyltransferase / Decaprenyl diphosphate synthase		[H] Coenzyme transport and metabolism	0.787179	0.0499735	0.914001	0.406078
CC_2123	CCNA_02207	Conserved hypothetical protein		[M] Cell wall/membrane/envelope biogenesis	0.937437	0.444388	3.05172	0.00751743
CC_2135	CCNA_02219	hypothetical protein		Not classified	1.47557	0.0928742	2.11406	0.0110853
CC_2137	CCNA_02221	Methionine synthase I metH		[E] Amino acid transport and metabolism	0.43316	0.000711539	0.167957	0.000151062
CC_2140	CCNA_02224	Methylenetetrahydrofolate reductase		[E] Amino acid transport and metabolism	0.683822	0.0768478	0.631093	0.00147871
CC_2147	CCNA_02230	Gluconate 2-dehydrogenase		[C] Energy production and conversion	1.20745	0.235528	2.06373	0.0388492
CC_2148	CCNA_02231	ABC transporter ATP-binding protein		[R] General function prediction only	0.929821	0.279056	0.824644	0.0134053
CC_2158	CCNA_02241	Translation initiation inhibitor		[J] Translation	0.618133	0.0277961	0.461263	0.00581495
CC_2161	CCNA_02243	D-alanyl-D-alanine serine-type carboxypeptidase		[M] Cell wall/membrane/envelope biogenesis	0.979922	0.462873	2.09277	0.00467348
CC_2162	CCNA_02244	Aminotransferase class I family		[E] Amino acid transport and metabolism	2.68682	1.79384e-05	2.62454	7.23396e-06
CC_2168	CCNA_02250	Methylcrotonyl-CoA carboxylase biotin-containing subunit		[I] Lipid transport and metabolism	2.69773	0.00605715	3.63376	0.0481441
CC_2169	CCNA_02251	Methylglutaconyl-CoA hydratase		[I] Lipid transport and metabolism	1.35832	0.00302695	0.970894	0.443704
CC_2170	CCNA_02252	Methylcrotonyl-CoA carboxylase carboxyl transferase subunit		[I] Lipid transport and metabolism	2.29924	0.22582	3.43523	0.0177412
CC_2179	CCNA_02261	Propionyl-CoA carboxylase biotin-containing subunit		[I] Lipid transport and metabolism	0.911173	0.224855	0.660604	0.0210436
CC_2194	CCNA_02277	Hemin receptor		[P] Inorganic ion transport and metabolism	1.08029	0.230341	2.47622	0.0118433
CC_2197	CCNA_02280	2-polyprenyl-3-methyl-6-methoxy-1,4-benzoquinol hydroxylase		[H] Coenzyme transport and metabolism	1.8988	0.0423168	2.01363	0.0254751
CC_2210	CCNA_02293	Thiol:disulfide interchange protein tlpA		[C] Energy production and conversion	1.1307	0.357221	1.69045	0.0164362
CC_2213	CCNA_02296	Diaminopimelate decarboxylase		[E] Amino acid transport and metabolism	1.43945	0.136502	1.89343	0.0229393
CC_2214	CCNA_02297	Hypoxanthine-guanine phosphoribosyltransferase		[F] Nucleotide transport and metabolism	1.00429	0.489387	0.608967	0.00917505
CC_2217	CCNA_02300	Cell division protein ftsX	FtsX	[D] Cell cycle control	0.367192	0.0297931	ND	ND
CC_2218	CCNA_02301	Hypothetical protein		[S] Function unknown	0.30201	0.0674063	3.07791	0.011008
CC_2219	CCNA_02302	1-acyl-sn-glycerol-3-phosphate acyltransferase		[I] Lipid transport and metabolism	0.816031	0.108921	2.16839	0.0480409
CC_2222	CCNA_02305	chorismate mutase-family protein		[E] Amino acid transport and metabolism	1.09113	0.298038	1.58524	0.00470024
CC_2223	CCNA_02306	Histidinol-phosphate aminotransferase		[E] Amino acid transport and metabolism	0.849169	0.179478	0.578964	0.0490262
CC_2229	CCNA_02312	SLA2 protein		[S] Function unknown	1.13607	0.197426	1.50278	0.040775
CC_2237	CCNA_02320	Deoxycytidine triphosphate deaminase		[F] Nucleotide transport and metabolism	0.924547	0.265197	0.636598	0.000984683
CC_2238	CCNA_02321	O-succinylhomoserine sulfhydrylase		[E] Amino acid transport and metabolism	1.0574	0.379309	0.686703	0.0463703
CC_2241	CCNA_02324	Heat shock protein 33 hsp33	hsp33	[O] Posttranslational modification	0.76958	0.0252316	0.826873	0.189152
CC_2245	CCNA_02328	Hypothetical protein	gcrA	[S] Function unknown	0.735559	0.212853	0.385485	0.00317429
CC_2263	CCNA_02346	Arabinose-5-phosphate isomerase		[M] Cell wall/membrane/envelope biogenesis	1.09448	0.319725	0.575922	0.00500358
CC_2264	CCNA_02347	Phosphomannomutase		[G] Carbohydrate transport and metabolism	0.922729	0.213249	0.687702	0.0227842
CC_2281	CCNA_02364	Methyl-accepting chemotaxis protein		[N] Cell motility	0.454536	0.0120038	0.306571	0.132724
CC_2282	CCNA_02365	Glucoamylase		[G] Carbohydrate transport and metabolism	0.105543	0.00147484	0.159032	0.00567936
CC_2285	CCNA_02368	Alpha-glucosidase		[G] Carbohydrate transport and metabolism	0.166058	0.00498706	0.240365	0.0113353
CC_2287	CCNA_02370	TonB-dependent maltose outer membrane transporter malA	malA	[P] Inorganic ion transport and metabolism	0.0423039	0.00432088	0.0703084	0.00795747
CC_2295	CCNA_02380	Aspartate 1-decarboxylase		[H] Coenzyme transport and metabolism	0.743071	0.379512	0.476379	0.0132237
CC_2299	CCNA_02384	Very-long-chain acyl-CoA synthetase		[I] Lipid transport and metabolism	0.68826	0.101815	2.56173	0.00886147
CC_2303	CCNA_02388	Ribose 5-phosphate isomerase		[G] Carbohydrate transport and metabolism	0.727673	0.137953	0.517867	0.0429661
CC_2304	CCNA_02389	Glucosamine-1-phosphate acetyltransferase / UDP-N-acetylglucosamine pyrophosphorylase		[M] Cell wall/membrane/envelope biogenesis	1.39462	0.0513411	2.03207	0.03781
CC_2310	CCNA_02395	hypothetical protein		Not classified	0.65376	0.00860551	0.853874	0.387867
CC_2316	CCNA_02401	Transcriptional regulator		[K] Transcription	3.17282	0.00103646	2.13088	0.0344751
CC_2317	CCNA_02402	Methyl-accepting chemotaxis protein		[N] Cell motility	0.50893	0.000229555	0.503299	0.0639035
CC_2320	CCNA_02405	ABC membrane transporter, periplasmic component		[Q] Secondary metabolites biosynthesis	1.48556	0.199886	2.36025	0.0329791
CC_2335	CCNA_02420	TonB accessory protein exbD	exbD	[U] Intracellular trafficking	1.08671	0.325558	1.68314	0.0345937
CC_2343	CCNA_02428	Bacterial Protein Translation Initiation Factor 1 (IF-1)		[J] Translation	0.864702	0.108836	0.623986	0.0222711
CC_2346	CCNA_02431	Histidinol dehydrogenase		[E] Amino acid transport and metabolism	1.06062	0.34448	0.56685	0.000255242
CC_2350	CCNA_02435	UDP-N-acetylglucosamine 1-carboxyvinyltransferase		[M] Cell wall/membrane/envelope biogenesis	1.02581	0.440298	0.631716	0.00238622
CC_2374	CCNA_02459	Methylmalonyl-CoA mutase alpha subunit		[I] Lipid transport and metabolism	1.08495	0.384641	0.792715	0.0483274
CC_2379	CCNA_02464	UDP-glucose 6-dehydrogenase		[M] Cell wall/membrane/envelope biogenesis	0.723255	0.0173564	0.693411	0.00327652
CC_2434	CCNA_02516	Glutathione S-transferase		[O] Posttranslational modification	1.56108	0.0197982	0.668224	0.13717
CC_2436	CCNA_02518	Aspartyl/glutamyl-tRNA(Asn/Gln) amidotransferase subunit B		[J] Translation	0.938195	0.193123	0.695135	0.0232736
CC_2446	CCNA_02528	Hypothetical membrane spanning protein		[S] Function unknown	0.716743	0.239078	7.64723	0.0280851
CC_2459	CCNA_02543	LSU ribosomal protein L33P		[J] Translation	1.25099	0.0371158	1.2343	0.213112
CC_2462	CCNA_02546	GGDEF/response regulator protein pleD	pleD	[T] Signal transduction mechanisms	0.24267	0.000191321	0.124041	0.0160531
CC_2463	CCNA_02547	Response regulator receiver protein divK	divK	[T] Signal transduction mechanisms	0.840413	0.182559	0.667776	0.0119291
CC_2465	CCNA_02549	Glucokinase		[G] Carbohydrate transport and metabolism	0.868482	0.197484	0.388594	0.0227059
CC_2468	CCNA_02553	ATP-dependent clp protease ATP-binding subunit clpA	clpA	[O] Posttranslational modification	1.49806	0.0244988	3.4918	0.00116043
CC_2476	CCNA_02561	hypothetical protein		Not classified	0.725191	0.0271001	2.43393	0.0523037
CC_2477	CCNA_02562	Sel1 repeat domain protein		[R] General function prediction only	0.943938	0.417228	2.26896	0.0238721
CC_2487	CCNA_02572	Adenylosuccinate lyase		[F] Nucleotide transport and metabolism	0.826564	0.216048	0.63625	0.0480921
CC_2497	CCNA_02583	Phosphoribosylformylglycinamidine synthase		[F] Nucleotide transport and metabolism	0.684713	0.061896	0.572688	0.0381609
CC_2500	CCNA_02586	Phosphoribosylformylglycinamidine synthase		[F] Nucleotide transport and metabolism	1.07679	0.106113	0.672641	0.012692
CC_2505	CCNA_02591	Glutaredoxin		[O] Posttranslational modification	0.751631	0.0383767	0.792934	0.215129
CC_2522	CCNA_02607	Isocitrate dehydrogenase [NADP]		[C] Energy production and conversion	0.974691	0.429712	0.685727	0.0385444
CC_2529	CCNA_02612	Alanyl-tRNA synthetase		[J] Translation	0.868523	0.0255305	0.681664	0.0143749
CC_2531	CCNA_02614	Fumarylacetoacetase		[Q] Secondary metabolites biosynthesis	1.73116	0.0442037	1.22052	0.274991
CC_2536	CCNA_02619	stomatin/prohibitin-related protein		[O] Posttranslational modification	1.27548	0.0450468	2.25639	0.00509578
CC_2540	CCNA_02623	Cell division protein ftsZ	ftsZ	[D] Cell cycle control	0.586333	7.3713e-06	0.788309	0.119588
CC_2543	CCNA_02626	D-alanine--D-alanine ligase		[M] Cell wall/membrane/envelope biogenesis	0.749106	0.121806	0.525678	0.0148692
CC_2544	CCNA_02627	Aminopeptidase		[R] General function prediction only	1.09354	0.189614	0.718414	0.0041429
CC_2546	CCNA_02629	UDP-N-acetylmuramate--alanine ligase		[M] Cell wall/membrane/envelope biogenesis	1.05021	0.379972	0.719163	0.0124633
CC_2558	CCNA_02641	UDP-N-acetylmuramoyl-tripeptide--D-alanyl-D-alanine ligase		[M] Cell wall/membrane/envelope biogenesis	0.878627	0.309626	2.01149	0.034085
CC_2576	CCNA_02659	two-component receiver domain protein		[T] Signal transduction mechanisms	2.40433	0.00695393	3.41811	0.0500987
CC_2578	CCNA_02661	Peptidase, M16 family		[R] General function prediction only	1.09533	0.0993421	1.64887	0.0120492
CC_2579	CCNA_02662	Aminopeptidase		[R] General function prediction only	1.11518	0.274883	1.26435	0.0476774
CC_2598	CCNA_02681	Glucose inhibited division protein A		[J] Translation	1.26816	0.297752	0.671581	0.0393244
CC_2608	CCNA_02691	Transcriptional regulator, TetR family		[K] Transcription	4.21106	0.0269666	0.869515	0.469964
CC_2622	CCNA_02705	Cold shock protein		[K] Transcription	1.1524	0.0875388	0.633597	0.011951
CC_2625	CCNA_02708	Rrf2 family protein		[K] Transcription	0.453966	0.0190662	ND	ND
CC_2626	CCNA_02709	CBS domain containing protein		[T] Signal transduction mechanisms	2.31923	0.0122056	3.45646	0.00131749
CC_2633	CCNA_02716	ABC transporter substrate-binding protein		[P] Inorganic ion transport and metabolism	1.28837	0.232185	3.16791	0.0238345
CC_2638	CCNA_02721	Peptidase, M16 family		[R] General function prediction only	0.892621	0.144291	1.84983	0.000257032
CC_2651	CCNA_02734	Serine acetyltransferase		[E] Amino acid transport and metabolism	0.204991	0.000170793	0.378481	0.00725646
CC_2658	CCNA_02741	Hypothetical protein		Not classified	0.620191	0.210583	2.2047	0.0444854
CC_2664	CCNA_02747	ABC transporter substrate-binding protein		[P] Inorganic ion transport and metabolism	1.01154	0.462339	1.74504	0.0321717
CC_2669	CCNA_02751	ABC transporter ATP-binding protein		[P] Inorganic ion transport and metabolism	0.551981	0.0851454	0.599305	0.166272
CC_2694	CCNA_02776	Adenosylcobyric acid synthase (glutamine-hydrolysing)		[H] Coenzyme transport and metabolism	0.654497	0.128463	1.50567	0.0459313
CC_2755	CCNA_02842	two-component sensor histidine kinase		[T] Signal transduction mechanisms	1.0063	0.488788	2.23486	0.0461072
CC_2819	CCNA_02910	TonB-dependent receptor		[H] Coenzyme transport and metabolism	1.13183	0.137389	1.7138	0.0046082
CC_2821	CCNA_02912	prolyl 4-hydroxylase, alpha subunit		[O] Posttranslational modification	1.48008	0.0814906	2.50007	0.00479446
CC_2823	CCNA_02914	Zinc metalloprotease		[R] General function prediction only	0.940187	0.318341	0.554379	0.00469785
CC_2824	CCNA_02915	Microcin-processing peptidase 1 (PmbA)		[R] General function prediction only	1.10318	0.346308	0.738825	0.0350783
CC_2840	CCNA_02933	Aminopeptidase		[R] General function prediction only	1.1918	0.153512	1.84699	0.0428644
CC_2842	CCNA_02935	Methyl-accepting chemotaxis protein		[N] Cell motility	0.394698	0.0203113	ND	ND
CC_2849	CCNA_02942	Hypothetical protein		[M] Cell wall/membrane/envelope biogenesis	1.57622	0.0281235	1.58402	0.196099
CC_2868	CCNA_02961	N-acetylneuraminate synthase		[M] Cell wall/membrane/envelope biogenesis	0.893851	0.270899	0.565173	0.000916228
CC_2871	CCNA_02964	Thioredoxin reductase		[O] Posttranslational modification	0.950832	0.40516	0.586163	0.0135184
CC_2892	CCNA_02986	phage-related conserved hypothetical protein		Not classified	1.12513	0.23784	2.04707	0.0111512
CC_2900	CCNA_02994	Carbamoyl-phosphate synthase large chain		[E] Amino acid transport and metabolism	0.983405	0.410984	0.616627	0.00758225
CC_2903	CCNA_02997	Cold shock protein		[K] Transcription	0.165369	4.55394e-05	0.10038	0.000201067
CC_2912	CCNA_03006	Quinolinate synthetase A		[H] Coenzyme transport and metabolism	1.2977	0.121674	1.56427	0.0140916
CC_2915	CCNA_03009	Nicotinate-nucleotide pyrophosphorylase [carboxylating]		[H] Coenzyme transport and metabolism	1.85826	0.0325844	0.717224	0.110722
CC_2918	CCNA_03012	Peroxiredoxin		[O] Posttranslational modification	0.971055	0.405167	0.450659	0.0109733
CC_2927	CCNA_03022	Transporter		[S] Function unknown	1.16489	0.337692	2.39219	0.0421265
CC_2928	CCNA_03023	TonB-dependent receptor		[P] Inorganic ion transport and metabolism	1.28831	0.023529	2.5994	0.0037167
CC_2933	CCNA_03028	Prephenate dehydratase		[E] Amino acid transport and metabolism	1.17797	0.212209	0.803181	0.0430784
CC_2935	CCNA_03030	Cytochrome c		[C] Energy production and conversion	0.950854	0.436335	2.01118	0.0159132
CC_2937	CCNA_03032	Cytosol aminopeptidase		[E] Amino acid transport and metabolism	1.0111	0.483702	0.587708	0.0145917
CC_2946	CCNA_03041	Pilus assembly protein CpaB	cpaB	[U] Intracellular trafficking	1.08112	0.259685	1.53396	0.036659
CC_2955	CCNA_03050	Protein tyrosine phosphatase		[T] Signal transduction mechanisms	0.902103	0.341785	0.510238	0.0489801
CC_3003	CCNA_03098	Conserved hypothetical protein		Not classified	1.13023	0.284328	3.82073	0.00369772
CC_3013	CCNA_03108	TonB-dependent outer membrane receptor		[P] Inorganic ion transport and metabolism	0.949416	0.332522	1.70365	0.014502
CC_3035	CCNA_03130	Cell cycle response regulator ctrA	ctrA	[K] Transcription	0.345834	0.00059462	0.435612	0.0207136
CC_3059	CCNA_03155	Transporter		[S] Function unknown	1.50323	0.0624168	2.42141	0.019398
CC_3060	CCNA_03156	Hypothetical periplasmic protein		[S] Function unknown	1.48358	0.217237	3.25924	0.000185598
CC_3061	CCNA_03157	Hypothetical membrane spanning protein		Not classified	1.41559	0.0264785	0.903649	0.364039
CC_3063	CCNA_03159	Sulfite reductase [NADPH] flavoprotein alpha-component		[P] Inorganic ion transport and metabolism	2.45909	0.0476149	1.2548	0.341828
CC_3067	CCNA_03163	Peptidyl-prolyl cis-trans isomerase		[O] Posttranslational modification	0.909828	0.345964	2.34001	0.0175781
CC_3073	CCNA_03169	Conserved hypothetical protein		Not classified	2.6789	0.0272732	3.15645	0.0133393
CC_3086	CCNA_03183	Beta-lactamase family protein		[V] Defense mechanisms	0.88609	0.368548	1.77417	0.00350644
CC_3108	CCNA_03206	L-serine dehydratase		[E] Amino acid transport and metabolism	0.78386	0.352234	0.312333	0.0159234
CC_3109	CCNA_03207	Hypothetical protein		[S] Function unknown	1.32131	0.0254466	0.999886	0.499813
CC_3127	CCNA_03227	TonB-dependent receptor		[P] Inorganic ion transport and metabolism	1.30814	0.0964822	2.23256	0.00164711
CC_3132	CCNA_03233	Gamma-aminobutyrate aminotransferase		[H] Coenzyme transport and metabolism	1.39087	0.0986514	0.777371	0.0108231
CC_3146	CCNA_03248	TonB-dependent receptor		[P] Inorganic ion transport and metabolism	0.923555	0.270838	1.81332	0.0206205
CC_3147	CCNA_03249	TonB-dependent receptor		[P] Inorganic ion transport and metabolism	0.951299	0.348561	2.31009	3.8591e-05
CC_3159	CCNA_03261	Queuosine biosynthesis protein QueE		[O] Posttranslational modification	1.34595	0.232833	0.397008	0.0441259
CC_3180	CCNA_03284	Adenosine deaminase		[F] Nucleotide transport and metabolism	0.7032	0.0243923	0.613856	0.116449
CC_3189	CCNA_03293	Enoyl-CoA hydratase / Delta(3)-cis-delta(2)-trans-enoyl-CoA isomerase / 3-hydroxyacyl-CoA dehydrogenase / 3-hydroxybutyryl-CoA epimerase		[I] Lipid transport and metabolism	0.813138	0.263368	2.15373	0.0114425
CC_3195	CCNA_03299	Outer membrane protein oprM		[M] Cell wall/membrane/envelope biogenesis	1.154	0.38571	3.03579	0.0457063
CC_3196	CCNA_03300	Multidrug resistance efflux pump, periplasmic component		[M] Cell wall/membrane/envelope biogenesis	1.06465	0.298178	2.05441	0.0251844
CC_3199	CCNA_03303	Protein Translation Elongation Factor Tu (EF-TU)		[J] Translation	1.21524	0.12758	0.624036	0.043925
CC_3215	CCNA_03322	D-3-phosphoglycerate dehydrogenase		[E] Amino acid transport and metabolism	1.17504	0.105485	1.28916	0.00171699
CC_3218	CCNA_03325	Hypothetical protein		Not classified	0.430636	0.0116544	0.81996	0.193598
CC_3226	CCNA_03334	Cell division protein ftsH	ftsH	[O] Posttranslational modification	1.12361	0.226936	1.85116	0.00958505
CC_3230	CCNA_03338	TolB protein	tolB	[U] Intracellular trafficking	1.2611	0.149185	2.36662	0.0011394
CC_3231	CCNA_03339	TolA protein	tolA	[M] Cell wall/membrane/envelope biogenesis	1.40465	0.255315	3.43683	0.024834
CC_3232	CCNA_03340	TolR protein	tolR	[U] Intracellular trafficking	0.871941	0.270529	3.05126	0.0138852
CC_3233	CCNA_03341	TolQ protein	tolQ	[U] Intracellular trafficking	1.13929	0.270158	1.73676	0.0259844
CC_3246	CCNA_03355	Acylamino-acid-releasing enzyme		[E] Amino acid transport and metabolism	1.14653	0.0177835	1.11205	0.0172425
CC_3249	CCNA_03359	Phosphoglycerate kinase		[G] Carbohydrate transport and metabolism	1.09588	0.242685	0.560641	0.00235917
CC_3250	CCNA_03360	Fructose-bisphosphate aldolase		[G] Carbohydrate transport and metabolism	1.05946	0.415658	0.551172	0.0108784
CC_3260	CCNA_03369	Hypothetical protein		Not classified	2.17033	0.0317179	4.77366	0.00156694
CC_3269	CCNA_03378	Myo-inositol-1(or 4)-monophosphatase		[G] Carbohydrate transport and metabolism	1.14409	0.105227	1.9197	0.0161614
CC_3273	CCNA_03382	Hypothetical cytosolic protein		Not classified	1.41184	0.0127051	1.72846	0.036619
CC_3298	CCNA_03407	Sodium export permease protein		[C] Energy production and conversion	1.60033	0.107883	2.94255	0.0384665
CC_3303	CCNA_03412	NAD(P) transhydrogenase subunit beta		[C] Energy production and conversion	1.03606	0.415739	1.98699	0.00896831
CC_3313	CCNA_03422	Oligoendopeptidase F		[E] Amino acid transport and metabolism	0.964093	0.428398	0.721206	0.00915125
CC_3322	CCNA_03431	Membrane-bound lytic murein transglycosylase B		[M] Cell wall/membrane/envelope biogenesis	1.33542	0.126178	3.28919	0.0206779
CC_3336	CCNA_03444	TonB-dependent receptor		[P] Inorganic ion transport and metabolism	1.3334	0.043497	3.39886	0.00155664
CC_3352	CCNA_03462	Glycine dehydrogenase [decarboxylating]		[E] Amino acid transport and metabolism	0.680713	0.0579963	0.549259	0.0017187
CC_3353	CCNA_03463	Glycine dehydrogenase [decarboxylating]		[E] Amino acid transport and metabolism	0.871789	0.396452	0.438129	0.0334748
CC_3361	CCNA_03471	4-hydroxy-3-methylbut-2-enyl diphosphate reductase		[I] Lipid transport and metabolism	0.773978	0.124968	0.590463	0.0209055
CC_3375	CCNA_03485	Membrane protease family, stomatin/prohibitin homologs		[O] Posttranslational modification	1.42947	0.0347815	3.04174	0.0109458
CC_3393	CCNA_03504	Acyl-CoA dehydrogenase		[I] Lipid transport and metabolism	1.07958	0.319895	0.848859	0.0226738
CC_3400	CCNA_03511	Cytochrome c oxidase assembly protein Surf1	surF1	[S] Function unknown	1.34376	0.209845	5.60396	0.00739629
CC_3407	CCNA_03518	Cytochrome c oxidase polypeptide II coxB	coxB	[C] Energy production and conversion	0.926353	0.370147	1.46329	0.0173494
CC_3413	CCNA_03524	Di-/tripeptide transporter		[E] Amino acid transport and metabolism	1.2417	0.219568	2.67135	0.0110059
CC_3432	CCNA_03545	iojap protein family		[S] Function unknown	1.1091	0.216416	0.620227	0.0231358
CC_3435	CCNA_03548	Carboxy-terminal processing protease precursor		[M] Cell wall/membrane/envelope biogenesis	0.795589	0.0313172	1.46388	0.123052
CC_3441	CCNA_03554	Esterase Lipase Family Protein		[I] Lipid transport and metabolism	0.893711	0.102501	2.2141	0.00417549
CC_3444	CCNA_03557	Conserved hypothetical protein		Not classified	1.16972	0.158257	1.91942	9.58862e-05
CC_3447	CCNA_03560	ATP synthase beta chain		[C] Energy production and conversion	1.12553	0.135123	1.418	0.00634085
CC_3448	CCNA_03561	ATP synthase gamma chain		[C] Energy production and conversion	1.27401	0.0504165	1.84677	8.27179e-05
CC_3449	CCNA_03562	ATP synthase alpha chain		[C] Energy production and conversion	1.1132	0.0969855	1.60314	0.00925676
CC_3450	CCNA_03563	ATP synthase delta chain		[C] Energy production and conversion	1.06852	0.258952	1.83771	0.00239688
CC_3455	CCNA_03568	LemA protein		[S] Function unknown	1.40905	0.03484	2.62326	0.00269621
CC_3461	CCNA_03574	TonB-dependent receptor		[P] Inorganic ion transport and metabolism	1.18074	0.276284	1.97152	0.00550842
CC_3466	CCNA_03579	Hypothetical protein		Not classified	1.16722	0.221609	2.81022	0.00109475
CC_3475	CCNA_03589	RNA polymerase ECF-type sigma factor sigT	sigT	[K] Transcription	1.13251	0.393788	0.418047	0.0445203
CC_3484	CCNA_03598	Two-component sensor histidine kinase divL	divL	[T] Signal transduction mechanisms	1.13822	0.268526	3.83023	0.00656399
CC_3489	CCNA_03603	Beta-lactamase family protein		[V] Defense mechanisms	1.15014	0.156799	2.10555	0.0131768
CC_3492	CCNA_03606	Hypothetical protein		Not classified	0.448593	0.00467788	0.400555	0.00858181
CC_3494	CCNA_03609	Cell surface antigen Sca2		[M] Cell wall/membrane/envelope biogenesis	1.00535	0.486408	1.41862	0.00014038
CC_3502	CCNA_03617	Hypothetical exported protein		[S] Function unknown	1.44023	0.0489322	1.85004	0.0778528
CC_3511	CCNA_03626	ATP phosphoribosyltransferase		[E] Amino acid transport and metabolism	0.912592	0.314531	0.543225	0.0382226
CC_3512	CCNA_03627	Probable ATP phosphoribosyltransferase regulatory subunit		[E] Amino acid transport and metabolism	0.765104	0.0429148	0.491582	0.0106392
CC_3513	CCNA_03628	Histidyl-tRNA synthetase		[J] Translation	1.0033	0.482016	0.635643	0.0198667
CC_3521	CCNA_03636	Biotin synthase		[H] Coenzyme transport and metabolism	0.60806	0.00883907	0.27285	0.000163564
CC_3525	CCNA_03640	Ferredoxin--NAD(+) reductase		[C] Energy production and conversion	0.90076	0.251887	0.705549	0.00225516
CC_3526	CCNA_03641	Succinate dehydrogenase iron-sulfur protein		[C] Energy production and conversion	1.06606	0.310218	1.52306	0.000830191
CC_3527	CCNA_03642	Succinate dehydrogenase flavoprotein subunit		[C] Energy production and conversion	1.00762	0.470538	1.38883	0.00220338
CC_3542	CCNA_03656	Acetyl-coenzyme A carboxylase carboxyl transferase subunit beta		[I] Lipid transport and metabolism	0.789227	0.0268873	1.13415	0.271565
CC_3543	CCNA_03657	Tryptophan synthase alpha chain		[E] Amino acid transport and metabolism	0.933198	0.190119	0.609753	0.0216282
CC_3544	CCNA_03658	Tryptophan synthase beta chain		[E] Amino acid transport and metabolism	0.787055	0.0295358	0.818394	0.297311
CC_3545	CCNA_03659	N-(5'-phosphoribosyl)anthranilate isomerase		[E] Amino acid transport and metabolism	1.23694	0.23166	2.44468	0.016186
CC_3549	CCNA_03663	NADP-dependent malic enzyme		[C] Energy production and conversion	1.16528	0.012825	0.852286	0.232641
CC_3552	CCNA_03667	Hypothetical cytosolic protein		[S] Function unknown	1.49665	0.0587451	2.04329	0.0178076
CC_3560	CCNA_03675	PAS-family sensor histidine kinase		[T] Signal transduction mechanisms	1.08936	0.206387	1.95135	0.0353503
CC_3567	CCNA_03682	Fumarylpyruvate hydrolase		[Q] Secondary metabolites biosynthesis	1.41999	0.0376753	0.712756	0.117355
CC_3568	CCNA_03683	Maleylpyruvate isomerase		[O] Posttranslational modification	0.901323	0.394312	0.53534	0.00174403
CC_3569	CCNA_03684	Carbonic anhydrase		[P] Inorganic ion transport and metabolism	1.12739	0.241905	0.507655	0.0326922
CC_3589	CCNA_03704	3-phosphoshikimate 1-carboxyvinyltransferase		[E] Amino acid transport and metabolism	1.05682	0.343352	0.526529	0.0411949
CC_3590	CCNA_03705	Hypothetical protein		[S] Function unknown	0.625458	0.025673	0.560608	0.233055
CC_3596	CCNA_03710	Nitrogen regulatory IIA protein		[G] Carbohydrate transport and metabolism	0.604164	0.00531148	0.337414	0.00161051
CC_3597	CCNA_03711	Ribosome-associated factor Y		[J] Translation	2.72668	0.00568877	5.32434	0.000376715
CC_3603	CCNA_03717	Ribonuclease D		[J] Translation	1.17923	0.19002	0.604389	0.0416309
CC_3604	CCNA_03718	NADH-ubiquinone oxidoreductase subunit		[G] Carbohydrate transport and metabolism	1.15863	0.130533	1.96936	0.00158288
CC_3607	CCNA_03722	Glutamate synthase [NADPH] large chain		[E] Amino acid transport and metabolism	0.879229	0.0416074	0.582822	0.0381762
CC_3619	CCNA_03734	Glutamine-dependent NAD(+) synthetase		[H] Coenzyme transport and metabolism	1.48268	0.0264502	0.906114	0.330648
CC_3636	CCNA_03751	Peptidyl-prolyl cis-trans isomerase		[O] Posttranslational modification	1.0887	0.374419	2.71497	0.00982183
CC_3646	CCNA_03761	Hypothetical cytosolic protein		[Q] Secondary metabolites biosynthesis	1.64291	0.231809	2.39074	0.0314349
CC_3667	CCNA_03781	Aconitate hydratase		[C] Energy production and conversion	1.02979	0.362897	1.57438	0.00232753
CC_3692	CCNA_03806	Outer membrane lipoprotein		[M] Cell wall/membrane/envelope biogenesis	1.43929	0.0565304	2.71289	0.00931708
CC_3694	CCNA_03808	Organic solvent resistance transport system Ttg2C protein		[Q] Secondary metabolites biosynthesis	1.21423	0.117601	2.04998	0.0408256
CC_3702	CCNA_03816	Peptidyl-dipeptidase DCP		[E] Amino acid transport and metabolism	1.2896	0.00410962	1.29733	0.0508379
CC_3708	CCNA_03823	Ubiquinone/menaquinone biosynthesis methyltransferase ubiE		[H] Coenzyme transport and metabolism	0.590256	0.0267092	0.598893	0.087117
CC_3714	CCNA_03830	Multidrug resistance protein A		[V] Defense mechanisms	0.323765	0.033325	ND	ND
CC_3720	CCNA_03836	3-hydroxydecanoyl-[acyl-carrier-protein] dehydratase		[I] Lipid transport and metabolism	0.721442	0.0442519	1.13092	0.235385
CC_3736	CCNA_03852	1-(5-phosphoribosyl)-5-[(5-phosphoribosylamino)methylideneamino] imidazole-4-carboxamide isomerase		[E] Amino acid transport and metabolism	0.719263	0.000718582	0.957848	0.419542
CC_3748	CCNA_03864	Hypothetical cytosolic protein		Not classified	1.26675	0.0724316	2.06127	0.0021776
CC_3749	CCNA_03865	Leucyl-tRNA synthetase		[J] Translation	1.02058	0.441596	0.661477	0.0359473
CC_3753	CCNA_03869	Chromosome partitioning protein parA	parA	[D] Cell cycle control	0.651991	0.0398726	0.7534	0.284025
CC_3758	CCNA_03874	Carboxymethylenebutenolidase		[Q] Secondary metabolites biosynthesis	1.57929	0.221887	0.606981	0.0306954
CC_3759	CCNA_03875	Quinone oxidoreductase	qor	[C] Energy production and conversion	1.27573	0.2719	0.607014	0.0403114
By feature count (Fisher exact test)
Up-regulated
CC_3291	CCNA_03400	Hypothetical protein		[S] Function unknown
CC_0574	CCNA_00610	Hypothetical protein		[G] Carbohydrate transport and metabolism
CC_0684	CCNA_00720	Type I protein secretion ATP-binding protein / Type I protein secretion transmembrane subunit / Type I secretion processing peptidase		[V] Defense mechanisms
CC_0858	CCNA_00901	Conserved hypothetical protein		[I] Lipid transport and metabolism
CC_1131	CCNA_01189	TonB-dependent receptor		[P] Inorganic ion transport and metabolism
CC_1707	CCNA_01779	Hypothetical protein		Not classified
CC_1764	CCNA_01841	Isocitrate lyase		[C] Energy production and conversion
CC_1765	CCNA_01843	Malate synthase		[C] Energy production and conversion
CC_2589	CCNA_02672	hypothetical protein		Not classified
CC_2644	CCNA_02727	PhoH protein	PhoH	[T] Signal transduction mechanisms
CC_3029	CCNA_03124	NAD/MYCOTHIOL-DEPENDENT FORMALDEHYDE DEHYDROGENASE		[C] Energy production and conversion
CC_3161	CCNA_03263	TonB-dependent receptor		[P] Inorganic ion transport and metabolism
CC_3207	CCNA_03313	Hypothetical protein		Not classified
Down-regulated
CC_0008	CCNA_00008	Chromosomal replication initiator protein dnaA	dnaA	[L] Replication
CC_1040	CCNA_01092	Hypothetical protein		Not classified
CC_1213	CCNA_01271	Transcriptional regulator, MarR family		[K] Transcription
CC_2286	CCNA_02369	Alpha-amylase		[G] Carbohydrate transport and metabolism
CC_2882	CCNA_02976	hypothetical protein		Not classified
