# Supplementary material for: Regulatory Response to Carbon Starvation in Caulobacter crescentus
Source: PLoS One. 2011 Apr 11;6(4):e18179. doi: 10.1371/journal.pone.0018179 (PMC3073932; doi:10.1371/journal.pone.0018179)
Supplement: Table S7 — Lists of genes represented in Figure 6 . This spreadsheet contains eight separate tabs with the lists of genes corresponding to the categories in the chart in Figure 6. Each list was obtained from the intersections of the lists of genes and proteins determined to be up- and down-regulated according to the criteria described in Methods, for those 1378 genes for which there was valid data at both the transcript and the protein level, and a significant change in at least one of the datasets (microarrays or proteomics). (XLS) [file pone.0018179.s007.xls]

## Sheet: CONTENTS
Table S8. Lists of genes represented in Figure 6 in the paper "Regulatory Response to Carbon Starvation in Caulobacter crescentus" by Britos et al.
This spreadsheet contains 8 separate tabs with the lists of genes corresponding to the categories in the pie chart in Fig. 6. Each list was obtained from the intersections of the lists of genes and proteins determined to be up- and down-regulated according to the criteria described in Methods, only for those 1364 genes for which there was valid data at both the transcript and the protein level, a…

## Sheet: transc no change_prot up
Gene ID CB15	Gene ID NA1000	Annotation	COG
CC_0263	CCNA_00264	C4-dicarboxylate transport protein	[C] Energy production and conversion
CC_1104	CCNA_01161	Proton/sodium-glutamate symport protein	[C] Energy production and conversion
CC_1210	CCNA_01268	Cytochrome c	[C] Energy production and conversion
CC_1632	CCNA_01704	Cytochrome c	[C] Energy production and conversion
CC_3303	CCNA_03412	NAD(P) transhydrogenase subunit beta	[C] Energy production and conversion
CC_0373	CCNA_00377	Chromosome partition protein smc	[D] Cell cycle control
CC_1144	CCNA_01202	Membrane alanine aminopeptidase	[E] Amino acid transport and metabolism
CC_1441	CCNA_01508	Cystine-binding protein	[E] Amino acid transport and metabolism
CC_2213	CCNA_02296	Diaminopimelate decarboxylase	[E] Amino acid transport and metabolism
CC_3545	CCNA_03659	N-(5'-phosphoribosyl)anthranilate isomerase	[E] Amino acid transport and metabolism
CC_0025	CCNA_00025	Transporter	[G] Carbohydrate transport and metabolism
CC_0443	CCNA_00452	N-acetylglucosamine-6-phosphate deacetylase	[G] Carbohydrate transport and metabolism
CC_0574	CCNA_00610	Hypothetical protein	[G] Carbohydrate transport and metabolism
CC_0634	CCNA_00670	O-antigen export system ATP-binding protein	[G] Carbohydrate transport and metabolism
CC_0968	CCNA_01019	Beta-glucosidase	[G] Carbohydrate transport and metabolism
CC_3604	CCNA_03718	NADH-ubiquinone oxidoreductase subunit	[G] Carbohydrate transport and metabolism
CC_1361	CCNA_01423	Thiamine-monophosphate kinase	[H] Coenzyme transport and metabolism
CC_2694	CCNA_02776	Adenosylcobyric acid synthase (glutamine-hydrolysing)	[H] Coenzyme transport and metabolism
CC_0250	CCNA_00250	Poly(3-hydroxyalkanoate) depolymerase	[I] Lipid transport and metabolism
CC_0858	CCNA_00901	Conserved hypothetical protein	[I] Lipid transport and metabolism
CC_1159	CCNA_01217	Phosphatidylglycerophosphate synthase	[I] Lipid transport and metabolism
CC_1900	CCNA_01977	1-acyl-sn-glycerol-3-phosphate acyltransferase	[I] Lipid transport and metabolism
CC_2168	CCNA_02250	Methylcrotonyl-CoA carboxylase biotin-containing subunit	[I] Lipid transport and metabolism
CC_2170	CCNA_02252	Methylcrotonyl-CoA carboxylase carboxyl transferase subunit	[I] Lipid transport and metabolism
CC_2219	CCNA_02302	1-acyl-sn-glycerol-3-phosphate acyltransferase	[I] Lipid transport and metabolism
CC_0230	CCNA_00230	Ribosomal large subunit pseudouridine synthase B	[J] Translation
CC_1187	CCNA_01245	23S rRNA methyltransferase	[J] Translation
CC_1464	CCNA_01531	Acetyltransferase	[J] Translation
CC_1615	CCNA_01687	23S rRNA Um2552 2'-O-methyltransferase	[J] Translation
CC_1920	CCNA_01997	Ribosome Recycling Factor (RRF)	[J] Translation
CC_0043	CCNA_00042	Hypothetical cytosolic protein / LSU ribosomal protein L7AE	[K] Transcription
CC_2608	CCNA_02691	Transcriptional regulator, TetR family	[K] Transcription
CC_1566	CCNA_01637	Topoisomerase IV subunit A	[L] Replication
CC_0252	CCNA_00252	Multimodular transpeptidase-transglycosylase PBP 1A	[M] Cell wall/membrane/envelope biogenesis
CC_1996	CCNA_02075	Peptidoglycan-specific endopeptidase, M23 family	[M] Cell wall/membrane/envelope biogenesis
CC_2558	CCNA_02641	UDP-N-acetylmuramoyl-tripeptide--D-alanyl-D-alanine ligase	[M] Cell wall/membrane/envelope biogenesis
CC_3196	CCNA_03300	Multidrug resistance efflux pump, periplasmic component	[M] Cell wall/membrane/envelope biogenesis
CC_3692	CCNA_03806	Outer membrane lipoprotein	[M] Cell wall/membrane/envelope biogenesis
CC_3494	CCNA_03609	Cell surface antigen Sca2	[M] Cell wall/membrane/envelope biogenesis
CC_1544	CCNA_01613	Rod shape-determining protein mreC	[M] Cell wall/membrane/envelope biogenesis
CC_0436	CCNA_00445	Receiver domain-glutamate methylesterase cheBI	[N] Cell motility
CC_1282	CCNA_01341	Endopeptidase degP	[O] Posttranslational modification
CC_2434	CCNA_02516	Glutathione S-transferase	[O] Posttranslational modification
CC_2821	CCNA_02912	prolyl 4-hydroxylase, alpha subunit	[O] Posttranslational modification
CC_3067	CCNA_03163	Peptidyl-prolyl cis-trans isomerase	[O] Posttranslational modification
CC_3226	CCNA_03334	Cell division protein ftsH	[O] Posttranslational modification
CC_0185	CCNA_00185	TonB-dependent receptor	[P] Inorganic ion transport and metabolism
CC_0442	CCNA_00451	TonB-dependent receptor	[P] Inorganic ion transport and metabolism
CC_0663	CCNA_00700	Ferrichrome receptor fcuA	[P] Inorganic ion transport and metabolism
CC_0737	CCNA_00774	3-chlorobenzoate-3,4-dioxygenase oxygenase subunit	[P] Inorganic ion transport and metabolism
CC_1099	CCNA_01155	TonB-dependent outer membrane receptor	[P] Inorganic ion transport and metabolism
CC_1131	CCNA_01189	TonB-dependent receptor	[P] Inorganic ion transport and metabolism
CC_1517	CCNA_01585	Ferrichrome-iron receptor	[P] Inorganic ion transport and metabolism
CC_1754	CCNA_01830	TonB-dependent receptor	[P] Inorganic ion transport and metabolism
CC_2669	CCNA_02751	ABC transporter ATP-binding protein	[P] Inorganic ion transport and metabolism
CC_3146	CCNA_03248	TonB-dependent receptor	[P] Inorganic ion transport and metabolism
CC_3147	CCNA_03249	TonB-dependent receptor	[P] Inorganic ion transport and metabolism
CC_0478	CCNA_00511	Carboxymethylenebutenolidase	[Q] Secondary metabolites biosynthesis
CC_3567	CCNA_03682	Fumarylpyruvate hydrolase	[Q] Secondary metabolites biosynthesis
CC_3646	CCNA_03761	Hypothetical cytosolic protein	[Q] Secondary metabolites biosynthesis
CC_3694	CCNA_03808	Organic solvent resistance transport system Ttg2C protein	[Q] Secondary metabolites biosynthesis
CC_0321	CCNA_00323	Low-affinity zinc transport protein	[R] General function prediction only
CC_0364	CCNA_00369	Magnesium and cobalt efflux protein corC homolog	[R] General function prediction only
CC_0872	CCNA_00915	Xylene monooxygenase electron transfer component	[R] General function prediction only
CC_1745	CCNA_01819	RNA-binding protein, Hfq family	[R] General function prediction only
CC_2578	CCNA_02661	Peptidase, M16 family	[R] General function prediction only
CC_1008	CCNA_01060	Type I protein secretion ATP-binding protein rsaD	[R] General function prediction only
CC_0075	CCNA_00073	HemY domain membrane protein	[S] Function unknown
CC_0271	CCNA_00272	RmuC family protein	[S] Function unknown
CC_1115	CCNA_01172	Hypothetical protein	[S] Function unknown
CC_2218	CCNA_02301	Hypothetical protein	[S] Function unknown
CC_2446	CCNA_02528	Hypothetical membrane spanning protein	[S] Function unknown
CC_3109	CCNA_03207	Hypothetical protein	[S] Function unknown
CC_3502	CCNA_03617	Hypothetical exported protein	[S] Function unknown
CC_3552	CCNA_03667	Hypothetical cytosolic protein	[S] Function unknown
CC_0306	CCNA_00308	Hypothetical protein	[T] Signal transduction mechanisms
CC_2755	CCNA_02842	two-component sensor histidine kinase	[T] Signal transduction mechanisms
CC_3484	CCNA_03598	Two-component sensor histidine kinase divL	[T] Signal transduction mechanisms
CC_0759	CCNA_00796	Oxygen sensory histidine kinase fixL	[T] Signal transduction mechanisms
CC_0322	CCNA_00324	TolR protein	[U] Intracellular trafficking
CC_2946	CCNA_03041	Pilus assembly protein CpaB	[U] Intracellular trafficking
CC_3230	CCNA_03338	TolB protein	[U] Intracellular trafficking
CC_0305	CCNA_00307	Phospholipid-lipopolysaccharide ABC transporter	[V] Defense mechanisms
CC_0575	CCNA_00611	Beta-lactamase	[V] Defense mechanisms
CC_1276	CCNA_01335	Transporter	[V] Defense mechanisms
CC_2090	CCNA_02172	Transporter	[V] Defense mechanisms
CC_3086	CCNA_03183	Beta-lactamase family protein	[V] Defense mechanisms
CC_0040	CCNA_00039	Hypothetical protein	Not classified
CC_0558	CCNA_00593	Conserved hypothetical protein	Not classified
CC_0697	CCNA_00733	GumN superfamily protein	Not classified
CC_1381	CCNA_01445	Hypothetical protein	Not classified
CC_1413	CCNA_01479	Tetratricopeptide repeat family protein	Not classified
CC_2021	CCNA_02100	Conserved hypothetical protein	Not classified
CC_2658	CCNA_02741	Hypothetical protein	Not classified
CC_2892	CCNA_02986	phage-related conserved hypothetical protein	Not classified
CC_3444	CCNA_03557	Conserved hypothetical protein	Not classified

## Sheet: transc no change_prot down
Gene ID CB15	Gene ID NA1000	Annotation	COG
CC_2621	CCNA_02704	NADP-dependent malic enzyme	[C] Energy production and conversion
CC_3759	CCNA_03875	Quinone oxidoreductase	[C] Energy production and conversion
CC_2217	CCNA_02300	Cell division protein ftsX	[D] Cell cycle control
CC_0275	CCNA_00277	Succinyl-diaminopimelate desuccinylase	[E] Amino acid transport and metabolism
CC_0494	CCNA_00528	Pyrroline-5-carboxylate reductase	[E] Amino acid transport and metabolism
CC_1525	CCNA_01593	Xaa-Pro aminopeptidase	[E] Amino acid transport and metabolism
CC_2651	CCNA_02734	Serine acetyltransferase	[E] Amino acid transport and metabolism
CC_2937	CCNA_03032	Cytosol aminopeptidase	[E] Amino acid transport and metabolism
CC_3313	CCNA_03422	Oligoendopeptidase F	[E] Amino acid transport and metabolism
CC_0819	CCNA_00862	xylonate dehydratase xylD	[E] Amino acid transport and metabolism
CC_0388	CCNA_00392	Dihydroorotase	[F] Nucleotide transport and metabolism
CC_1658	CCNA_01730	Amidophosphoribosyltransferase	[F] Nucleotide transport and metabolism
CC_1889	CCNA_01966	Vitamin B12-dependent ribonucleotide reductase	[F] Nucleotide transport and metabolism
CC_2214	CCNA_02297	Hypoxanthine-guanine phosphoribosyltransferase	[F] Nucleotide transport and metabolism
CC_2237	CCNA_02320	Deoxycytidine triphosphate deaminase	[F] Nucleotide transport and metabolism
CC_0233	CCNA_00233	UDP-N-acetylglucosamine 4,6-dehydratase	[G] Carbohydrate transport and metabolism
CC_2264	CCNA_02347	Phosphomannomutase	[G] Carbohydrate transport and metabolism
CC_2282	CCNA_02365	Glucoamylase	[G] Carbohydrate transport and metabolism
CC_2286	CCNA_02369	Alpha-amylase	[G] Carbohydrate transport and metabolism
CC_2465	CCNA_02549	Glucokinase	[G] Carbohydrate transport and metabolism
CC_0261	CCNA_00262	Ketopantoate reductase PanE/ApbA family protein	[H] Coenzyme transport and metabolism
CC_1162	CCNA_01220	Serine palmitoyltransferase	[H] Coenzyme transport and metabolism
CC_1355	CCNA_01417	5-aminolevulinic acid synthase	[H] Coenzyme transport and metabolism
CC_2113	CCNA_02198	Farnesyl pyrophosphate synthetase / Geranyltranstransferase / Farnesyltransferase / Decaprenyl diphosphate synthase	[H] Coenzyme transport and metabolism
CC_3132	CCNA_03233	Gamma-aminobutyrate aminotransferase	[H] Coenzyme transport and metabolism
CC_3708	CCNA_03823	Ubiquinone/menaquinone biosynthesis methyltransferase ubiE	[H] Coenzyme transport and metabolism
CC_2068	CCNA_02149	1-deoxy-D-xylulose 5-phosphate synthase	[H] Coenzyme transport and metabolism
CC_0207	CCNA_00207	Succinyl-CoA:3-ketoacid-coenzyme A transferase subunit B	[I] Lipid transport and metabolism
CC_1492	CCNA_01559	2-deoxy-D-gluconate 3-dehydrogenase	[I] Lipid transport and metabolism
CC_2179	CCNA_02261	Propionyl-CoA carboxylase biotin-containing subunit	[I] Lipid transport and metabolism
CC_2374	CCNA_02459	Methylmalonyl-CoA mutase alpha subunit	[I] Lipid transport and metabolism
CC_3361	CCNA_03471	4-hydroxy-3-methylbut-2-enyl diphosphate reductase	[I] Lipid transport and metabolism
CC_0897	CCNA_00941	tRNA (5-methylaminomethyl-2-thiouridylate)-methyltransferase	[J] Translation
CC_1240	CCNA_01298	Protein Translation Elongation Factor Tu (EF-TU)	[J] Translation
CC_1870	CCNA_01946	Tyrosyl-tRNA synthetase	[J] Translation
CC_2158	CCNA_02241	Translation initiation inhibitor	[J] Translation
CC_2436	CCNA_02518	Aspartyl/glutamyl-tRNA(Asn/Gln) amidotransferase subunit B	[J] Translation
CC_3199	CCNA_03303	Protein Translation Elongation Factor Tu (EF-TU)	[J] Translation
CC_1213	CCNA_01271	Transcriptional regulator, MarR family	[K] Transcription
CC_2622	CCNA_02705	Cold shock protein	[K] Transcription
CC_2625	CCNA_02708	Rrf2 family protein	[K] Transcription
CC_3035	CCNA_03130	Cell cycle response regulator ctrA	[K] Transcription
CC_3475	CCNA_03589	RNA polymerase ECF-type sigma factor sigT	[K] Transcription
CC_1580	CCNA_01651	DNA gyrase subunit A	[L] Replication
CC_1665	CCNA_01737	Replicative DNA helicase	[L] Replication
CC_2070	CCNA_02151	Exodeoxyribonuclease VII small subunit	[L] Replication
CC_0008	CCNA_00008	Chromosomal replication initiator protein dnaA	[L] Replication
CC_0012	CCNA_00012	DNA mismatch repair protein mutS	[L] Replication
CC_1087	CCNA_01141	RecA protein	[L] Replication
CC_0118	CCNA_00117	Glucosamine--fructose-6-phosphate aminotransferase [isomerizing]	[M] Cell wall/membrane/envelope biogenesis
CC_2263	CCNA_02346	Arabinose-5-phosphate isomerase	[M] Cell wall/membrane/envelope biogenesis
CC_2379	CCNA_02464	UDP-glucose 6-dehydrogenase	[M] Cell wall/membrane/envelope biogenesis
CC_2543	CCNA_02626	D-alanine--D-alanine ligase	[M] Cell wall/membrane/envelope biogenesis
CC_2546	CCNA_02629	UDP-N-acetylmuramate--alanine ligase	[M] Cell wall/membrane/envelope biogenesis
CC_0343	CCNA_00348	Probable chemoreceptor Y4FA	[N] Cell motility
CC_0764	CCNA_00803	Chemotaxis protein cheW	[N] Cell motility
CC_0794	CCNA_00836	Flagellin	[N] Cell motility
CC_2317	CCNA_02402	Methyl-accepting chemotaxis protein	[N] Cell motility
CC_2842	CCNA_02935	Methyl-accepting chemotaxis protein	[N] Cell motility
CC_0433	CCNA_00442	Chemotaxis histidine kinase protein cheAI	[N] Cell motility
CC_0438	CCNA_00447	Chemotaxis protein cheD	[N] Cell motility
CC_0902	CCNA_00947	Flagellar hook protein flgE	[N] Cell motility
CC_0430	CCNA_00439	Methyl-accepting chemotaxis protein	[N] Cell motility
CC_2505	CCNA_02591	Glutaredoxin	[O] Posttranslational modification
CC_2871	CCNA_02964	Thioredoxin reductase	[O] Posttranslational modification
CC_3568	CCNA_03683	Maleylpyruvate isomerase	[O] Posttranslational modification
CC_3569	CCNA_03684	Carbonic anhydrase	[P] Inorganic ion transport and metabolism
CC_0828	CCNA_00871	Carbon-nitrogen hydrolase family protein	[R] General function prediction only
CC_0923	CCNA_00971	Hydroxyacylglutathione hydrolase	[R] General function prediction only
CC_1506	CCNA_01574	Arsenic resistance protein ArsH	[R] General function prediction only
CC_2823	CCNA_02914	Zinc metalloprotease	[R] General function prediction only
CC_1562	CCNA_01633	GTP-binding protein era	[R] General function prediction only
CC_0309	CCNA_00311	Microcin-processing peptidase 1 (PmbA)	[R] General function prediction only
CC_0069	CCNA_00067	Hypothetical cytosolic protein	[S] Function unknown
CC_0461	CCNA_00493	putative polyketide cyclase-dehydrase/lipid transport protein	[S] Function unknown
CC_1524	CCNA_01592	SN-glycerol-3-phosphate transport ATP-binding protein ugpC	[S] Function unknown
CC_2009	CCNA_02088	HesB protein family	[S] Function unknown
CC_3432	CCNA_03545	iojap protein family	[S] Function unknown
CC_2245	CCNA_02328	Hypothetical protein	[S] Function unknown
CC_1319	CCNA_01380	pole-organizing protein popZ	[S] Function unknown
CC_0431	CCNA_00440	Virus Protein	[T] Signal transduction mechanisms
CC_1850	CCNA_01926	Two-component response regulator	[T] Signal transduction mechanisms
CC_0432	CCNA_00441	Chemotaxis receiver domain protein cheYI	[T] Signal transduction mechanisms
CC_2463	CCNA_02547	Response regulator receiver protein divK	[T] Signal transduction mechanisms
CC_0909	CCNA_00954	AAA-family response regulator flbD	[T] Signal transduction mechanisms
CC_2462	CCNA_02546	GGDEF/response regulator protein pleD	[T] Signal transduction mechanisms
CC_0429	CCNA_00438	Hypothetical protein	Not classified
CC_0020	CCNA_00020	Hypothetical protein	Not classified
CC_0844	CCNA_00887	Hypothetical protein	Not classified
CC_2476	CCNA_02561	hypothetical protein	Not classified
CC_3492	CCNA_03606	Hypothetical protein	Not classified

## Sheet: transc up_prot down
Gene ID CB15	Gene ID NA1000	Annotation	COG
CC_1607	CCNA_01679	Succinylglutamic semialdehyde dehydrogenase	[C] Energy production and conversion
CC_0762	CCNA_00800	Cytochrome bd-type quinol oxidase, subunit 1 cydA	[C] Energy production and conversion
CC_2540	CCNA_02623	Cell division protein ftsZ	[D] Cell cycle control
CC_0393	CCNA_00397	Acetolactate synthase	[E] Amino acid transport and metabolism
CC_1397	CCNA_01463	3-deoxy-7-phosphoheptulonate synthase	[E] Amino acid transport and metabolism
CC_1541	CCNA_01610	2-isopropylmalate synthase	[E] Amino acid transport and metabolism
CC_0260	CCNA_00261	Ribonucleoside-diphosphate reductase beta chain	[F] Nucleotide transport and metabolism
CC_3180	CCNA_03284	Adenosine deaminase	[F] Nucleotide transport and metabolism
CC_1057	CCNA_01110	2-dehydro-3-deoxygluconokinase	[G] Carbohydrate transport and metabolism
CC_3596	CCNA_03710	Nitrogen regulatory IIA protein	[G] Carbohydrate transport and metabolism
CC_0887	CCNA_00931	GTP cyclohydrolase II / 3,4-dihydroxy-2-butanone-4-phosphate synthase	[H] Coenzyme transport and metabolism
CC_0888	CCNA_00932	6,7-dimethyl-8-ribityllumazine synthase	[H] Coenzyme transport and metabolism
CC_0851	CCNA_00894	1-hydroxy-2-methyl-2-(E)-butenyl 4-diphosphate synthase	[I] Lipid transport and metabolism
CC_1295	CCNA_01353	3-phytase / 6-phytase	[I] Lipid transport and metabolism
CC_3542	CCNA_03656	Acetyl-coenzyme A carboxylase carboxyl transferase subunit beta	[I] Lipid transport and metabolism
CC_2868	CCNA_02961	N-acetylneuraminate synthase	[M] Cell wall/membrane/envelope biogenesis
CC_3435	CCNA_03548	Carboxy-terminal processing protease precursor	[M] Cell wall/membrane/envelope biogenesis
CC_0066	CCNA_00064	Methyl-accepting chemotaxis protein	[N] Cell motility
CC_2281	CCNA_02364	Methyl-accepting chemotaxis protein	[N] Cell motility
CC_0300	CCNA_00302	Parathion hydrolase	[Q] Secondary metabolites biosynthesis
CC_1040	CCNA_01092	Hypothetical protein	Not classified
CC_2310	CCNA_02395	hypothetical protein	Not classified
CC_2882	CCNA_02976	hypothetical protein	Not classified
CC_3218	CCNA_03325	Hypothetical protein	Not classified

## Sheet: transc down_prot up
Gene ID CB15	Gene ID NA1000	Annotation	COG
CC_0366	CCNA_00371	ATP synthase B' chain	[C] Energy production and conversion
CC_0368	CCNA_00373	ATP synthase A chain	[C] Energy production and conversion
CC_0473	CCNA_00506	Cytochrome b	[C] Energy production and conversion
CC_0474	CCNA_00507	Cytochrome c1	[C] Energy production and conversion
CC_1726	CCNA_01799	Pyruvate dehydrogenase E1 component alpha subunit	[C] Energy production and conversion
CC_1731	CCNA_01805	Dihydrolipoamide dehydrogenase	[C] Energy production and conversion
CC_2210	CCNA_02293	Thiol:disulfide interchange protein tlpA	[C] Energy production and conversion
CC_2935	CCNA_03030	Cytochrome c	[C] Energy production and conversion
CC_3447	CCNA_03560	ATP synthase beta chain	[C] Energy production and conversion
CC_3448	CCNA_03561	ATP synthase gamma chain	[C] Energy production and conversion
CC_3449	CCNA_03562	ATP synthase alpha chain	[C] Energy production and conversion
CC_3450	CCNA_03563	ATP synthase delta chain	[C] Energy production and conversion
CC_3526	CCNA_03641	Succinate dehydrogenase iron-sulfur protein	[C] Energy production and conversion
CC_3527	CCNA_03642	Succinate dehydrogenase flavoprotein subunit	[C] Energy production and conversion
CC_3667	CCNA_03781	Aconitate hydratase	[C] Energy production and conversion
CC_3407	CCNA_03518	Cytochrome c oxidase polypeptide II coxB	[C] Energy production and conversion
CC_1954	CCNA_02031	NADH-quinone oxidoreductase chain C	[C] Energy production and conversion
CC_0164	CCNA_00163	Chain length regulator (capsular polysaccharide biosynthesis) / Tyrosine-protein kinase (capsular polysaccharide biosynthesis)	[D] Cell cycle control
CC_0360	CCNA_00365	Ornithine decarboxylase	[E] Amino acid transport and metabolism
CC_1184	CCNA_01242	Amino acid permease	[E] Amino acid transport and metabolism
CC_1899	CCNA_01976	Indole-3-glycerol phosphate synthase	[E] Amino acid transport and metabolism
CC_2222	CCNA_02305	chorismate mutase-family protein	[E] Amino acid transport and metabolism
CC_3215	CCNA_03322	D-3-phosphoglycerate dehydrogenase	[E] Amino acid transport and metabolism
CC_3413	CCNA_03524	Di-/tripeptide transporter	[E] Amino acid transport and metabolism
CC_0086	CCNA_00084	Phosphoribosylaminoimidazolecarboxamide formyltransferase / IMP cyclohydrolase	[F] Nucleotide transport and metabolism
CC_0797	CCNA_00839	Glucan 1,4-beta-glucosidase	[G] Carbohydrate transport and metabolism
CC_1893	CCNA_01970	Triosephosphate isomerase	[G] Carbohydrate transport and metabolism
CC_3269	CCNA_03378	Myo-inositol-1(or 4)-monophosphatase	[G] Carbohydrate transport and metabolism
CC_1750	CCNA_01826	Vitamin B12 receptor	[H] Coenzyme transport and metabolism
CC_2197	CCNA_02280	2-polyprenyl-3-methyl-6-methoxy-1,4-benzoquinol hydroxylase	[H] Coenzyme transport and metabolism
CC_2819	CCNA_02910	TonB-dependent receptor	[H] Coenzyme transport and metabolism
CC_0050	CCNA_00048	S-adenosylmethionine synthetase	[H] Coenzyme transport and metabolism
CC_0202	CCNA_00202	DesA-family fatty acid desaturase	[I] Lipid transport and metabolism
CC_1365	CCNA_01427	Lipoprotein (SmpA/OmlA family)	[J] Translation
CC_1070	CCNA_01123	Bacterial Peptide Chain Release Factor 3 (RF-3)	[J] Translation
CC_2459	CCNA_02543	LSU ribosomal protein L33P	[J] Translation
CC_0160	CCNA_00159	DNA gyrase subunit B	[L] Replication
CC_1915	CCNA_01992	Outer membrane protein assembly factor yaeT	[M] Cell wall/membrane/envelope biogenesis
CC_0165	CCNA_00164	O-antigen polymerase	[M] Cell wall/membrane/envelope biogenesis
CC_1689	CCNA_01760	Organic solvent tolerance protein	[M] Cell wall/membrane/envelope biogenesis
CC_1930	CCNA_02007	Lipoprotein releasing system transmembrane protein lolE	[M] Cell wall/membrane/envelope biogenesis
CC_2304	CCNA_02389	Glucosamine-1-phosphate acetyltransferase / UDP-N-acetylglucosamine pyrophosphorylase	[M] Cell wall/membrane/envelope biogenesis
CC_2849	CCNA_02942	Hypothetical protein	[M] Cell wall/membrane/envelope biogenesis
CC_3195	CCNA_03299	Outer membrane protein oprM	[M] Cell wall/membrane/envelope biogenesis
CC_1015	CCNA_01067	Type I secretion outer membrane protein rsaFa	[M] Cell wall/membrane/envelope biogenesis
CC_3231	CCNA_03339	TolA protein	[M] Cell wall/membrane/envelope biogenesis
CC_0374	CCNA_00378	Thiol:disulfide interchange protein dsbA	[O] Posttranslational modification
CC_1317	CCNA_01378	Protein-L-isoaspartate O-methyltransferase	[O] Posttranslational modification
CC_1673	CCNA_01745	Thioredoxin peroxidase	[O] Posttranslational modification
CC_3636	CCNA_03751	Peptidyl-prolyl cis-trans isomerase	[O] Posttranslational modification
CC_0028	CCNA_00028	TonB-dependent receptor	[P] Inorganic ion transport and metabolism
CC_0131	CCNA_00130	Kup system potassium uptake protein	[P] Inorganic ion transport and metabolism
CC_0210	CCNA_00210	TonB-dependent receptor	[P] Inorganic ion transport and metabolism
CC_0214	CCNA_00214	TonB-dependent receptor	[P] Inorganic ion transport and metabolism
CC_0286	CCNA_00288	Sulfate-binding protein	[P] Inorganic ion transport and metabolism
CC_0712	CCNA_00749	Ferrous iron transport protein B	[P] Inorganic ion transport and metabolism
CC_0925	CCNA_00974	OAR protein precursor	[P] Inorganic ion transport and metabolism
CC_1515	CCNA_01583	Phosphate-binding protein	[P] Inorganic ion transport and metabolism
CC_1970	CCNA_02048	TonB-dependent receptor	[P] Inorganic ion transport and metabolism
CC_2194	CCNA_02277	Hemin receptor	[P] Inorganic ion transport and metabolism
CC_2664	CCNA_02747	ABC transporter substrate-binding protein	[P] Inorganic ion transport and metabolism
CC_2928	CCNA_03023	TonB-dependent receptor	[P] Inorganic ion transport and metabolism
CC_3013	CCNA_03108	TonB-dependent outer membrane receptor	[P] Inorganic ion transport and metabolism
CC_3063	CCNA_03159	Sulfite reductase [NADPH] flavoprotein alpha-component	[P] Inorganic ion transport and metabolism
CC_0292	CCNA_00294	Phosphate transport ATP-binding protein pstB	[P] Inorganic ion transport and metabolism
CC_1972	CCNA_02050	Dihydroorotase	[Q] Secondary metabolites biosynthesis
CC_1973	CCNA_02051	Dihydroorotase	[Q] Secondary metabolites biosynthesis
CC_1984	CCNA_02063	Lipoprotein, ComL family	[R] General function prediction only
CC_0249	CCNA_00249	SCO1/SenC family protein	[R] General function prediction only
CC_0282	CCNA_00284	Hydrolase (HAD superfamily)	[R] General function prediction only
CC_0323	CCNA_00326	Vegetatible incompatibility protein HET-E-1	[R] General function prediction only
CC_1679	CCNA_01751	Hypothetical membrane associated protein	[R] General function prediction only
CC_2638	CCNA_02721	Peptidase, M16 family	[R] General function prediction only
CC_2840	CCNA_02933	Aminopeptidase	[R] General function prediction only
CC_1653	CCNA_01725	PQQ enzyme repeat family protein	[S] Function unknown
CC_0671	CCNA_00707	Hypothetical membrane associated protein	[S] Function unknown
CC_1652	CCNA_01724	Hypothetical membrane associated protein	[S] Function unknown
CC_2927	CCNA_03022	Transporter	[S] Function unknown
CC_3059	CCNA_03155	Transporter	[S] Function unknown
CC_3060	CCNA_03156	Hypothetical periplasmic protein	[S] Function unknown
CC_1559	CCNA_01629	Signal peptidase I	[U] Intracellular trafficking
CC_1990	CCNA_02069	Protein translocase subunit secF	[U] Intracellular trafficking
CC_1991	CCNA_02070	Protein translocase subunit secD	[U] Intracellular trafficking
CC_1992	CCNA_02071	Protein translocase subunit YajC	[U] Intracellular trafficking
CC_2335	CCNA_02420	TonB accessory protein exbD	[U] Intracellular trafficking
CC_3233	CCNA_03341	TolQ protein	[U] Intracellular trafficking
CC_3232	CCNA_03340	TolR protein	[U] Intracellular trafficking
CC_0767	CCNA_00806	Inner membrane protein translocase component yidC	[U] Intracellular trafficking
CC_0684	CCNA_00720	Type I protein secretion ATP-binding protein / Type I protein secretion transmembrane subunit / Type I secretion processing peptidase	[V] Defense mechanisms
CC_1929	CCNA_02006	Lipoprotein releasing system ATP-binding protein lolD	[V] Defense mechanisms
CC_1009	CCNA_01061	Type I secretion adaptor protein rsaE	[V] Defense mechanisms
CC_0288	CCNA_00290	Autotransporter protein	Not classified
CC_0486	CCNA_00519	Conserved hypothetical protein	Not classified
CC_0599	CCNA_00635	Hypothetical protein	Not classified
CC_0699	CCNA_00735	Conserved hypothetical protein	Not classified
CC_1894	CCNA_01971	Peptidyl-prolyl cis-trans isomerase	Not classified
CC_2135	CCNA_02219	hypothetical protein	Not classified
CC_3061	CCNA_03157	Hypothetical membrane spanning protein	Not classified
CC_3273	CCNA_03382	Hypothetical cytosolic protein	Not classified
CC_3748	CCNA_03864	Hypothetical cytosolic protein	Not classified

## Sheet: transc up_prot no change
Gene ID CB15	Gene ID NA1000	Annotation	COG
CC_2072	CCNA_02153	Acetylspermidine deacetylase	[B] Chromatin structure and dynamics
CC_0022	CCNA_00022	Putative aerobic-type carbon monoxide dehydrogenase, small subunit coxS	[C] Energy production and conversion
CC_0096	CCNA_00095	Quinone oxidoreductase	[C] Energy production and conversion
CC_0804	CCNA_00846	Proline dehydrogenase / Delta-1-pyrroline-5-carboxylate dehydrogenase	[C] Energy production and conversion
CC_1169	CCNA_01227	nitrilotriacetate monooxygenase	[C] Energy production and conversion
CC_1216	CCNA_01274	piperideine-6-carboxylate dehydrogenase	[C] Energy production and conversion
CC_1219	CCNA_01277	D-sorbitol oxidase	[C] Energy production and conversion
CC_1223	CCNA_01281	Glycerol kinase	[C] Energy production and conversion
CC_1243	CCNA_01301	NAD-dependent formate dehydrogenase alpha subunit	[C] Energy production and conversion
CC_1363	CCNA_01425	H+ translocating pyrophosphatase	[C] Energy production and conversion
CC_1396	CCNA_01462	Lactate 2-monooxygenase	[C] Energy production and conversion
CC_1569	CCNA_01640	Quinone oxidoreductase	[C] Energy production and conversion
CC_1849	CCNA_01925	Coniferyl aldehyde dehydrogenase	[C] Energy production and conversion
CC_2269	CCNA_02352	Membrane-bound aldehyde dehydrogenase, large subunit	[C] Energy production and conversion
CC_2270	CCNA_02353	Membrane-bound aldehyde dehydrogenase iron-sulfur protein	[C] Energy production and conversion
CC_2274	CCNA_02357	Malonate-semialdehyde dehydrogenase (acetylating) / Methylmalonate-semialdehyde dehydrogenase (acylating)	[C] Energy production and conversion
CC_2504	CCNA_02590	Conserved hypothetical protein	[C] Energy production and conversion
CC_2516	CCNA_02601	Glutathione-dependent formaldehyde dehydrogenase	[C] Energy production and conversion
CC_2641	CCNA_02724	Oxidoreductase	[C] Energy production and conversion
CC_2798	CCNA_02888	nitrilotriacetate monooxygenase	[C] Energy production and conversion
CC_3140	CCNA_03242	Succinate-semialdehyde dehydrogenase [NADP+]	[C] Energy production and conversion
CC_3141	CCNA_03243	Aldehyde dehydrogenase	[C] Energy production and conversion
CC_3389	CCNA_03500	FAD/FMN-containing dehydrogenases	[C] Energy production and conversion
CC_3391	CCNA_03502	YceI/cytochrome b561 periplasmic protein	[C] Energy production and conversion
CC_3580	CCNA_03695	Aldehyde dehydrogenase	[C] Energy production and conversion
CC_3722	CCNA_03838	gluconate 2-dehydrogenase / glyoxylate reductase / hydroxypyruvate reductase	[C] Energy production and conversion
CC_1404	CCNA_01470	Cytochrome cbb3 oxidase, diheme subunit, membrane-bound ccoP	[C] Energy production and conversion
CC_1537	CCNA_01606	Chromosome partitioning protein parA	[D] Cell cycle control
CC_2165	CCNA_02246	division plane positioning ATPase mipZ	[D] Cell cycle control
CC_0104	CCNA_00103	Gamma-glutamyltranspeptidase	[E] Amino acid transport and metabolism
CC_0158	CCNA_00157	Glyoxalase family protein	[E] Amino acid transport and metabolism
CC_0521	CCNA_00555	Nitrogen regulatory protein P-II	[E] Amino acid transport and metabolism
CC_0736	CCNA_00773	Carboxypeptidase S	[E] Amino acid transport and metabolism
CC_0936	CCNA_00985	Protease II	[E] Amino acid transport and metabolism
CC_0945	CCNA_00994	Oxidoreductase, GMC family	[E] Amino acid transport and metabolism
CC_1605	CCNA_01677	Carboxypeptidase G2 precursor	[E] Amino acid transport and metabolism
CC_1606	CCNA_01678	Arginine N-succinyltransferase, beta chain	[E] Amino acid transport and metabolism
CC_1634	CCNA_01706	dehydrogluconate dehydrogenase	[E] Amino acid transport and metabolism
CC_1962	CCNA_02040	Phosphoserine phosphatase	[E] Amino acid transport and metabolism
CC_1986	CCNA_02065	Acylamino-acid-releasing enzyme	[E] Amino acid transport and metabolism
CC_2032	CCNA_02112	D-cysteine desulfhydrase	[E] Amino acid transport and metabolism
CC_2100	CCNA_02185	Acetolactate synthase large subunit	[E] Amino acid transport and metabolism
CC_2101	CCNA_02186	Acetolactate synthase small subunit	[E] Amino acid transport and metabolism
CC_2187	CCNA_02269	L-aminopeptidase/D-esterase dmpA	[E] Amino acid transport and metabolism
CC_2359	CCNA_02444	N(4)-(beta-N-acetylglucosaminyl)-L-asparaginase	[E] Amino acid transport and metabolism
CC_2481	CCNA_02566	Membrane alanine aminopeptidase	[E] Amino acid transport and metabolism
CC_2604	CCNA_02687	Serine--pyruvate aminotransferase	[E] Amino acid transport and metabolism
CC_2642	CCNA_02725	Choline dehydrogenase	[E] Amino acid transport and metabolism
CC_2746	CCNA_02832	Microsomal dipeptidase	[E] Amino acid transport and metabolism
CC_3046	CCNA_03141	Phosphoserine phosphatase	[E] Amino acid transport and metabolism
CC_3105	CCNA_03203	Threo-3-hydroxyaspartate ammonia-lyase	[E] Amino acid transport and metabolism
CC_3106	CCNA_03204	Alanine racemase	[E] Amino acid transport and metabolism
CC_3134	CCNA_03235	Spermidine/putrescine transport ATP-binding protein potA	[E] Amino acid transport and metabolism
CC_3137	CCNA_03239	Spermidine/putrescine-binding protein	[E] Amino acid transport and metabolism
CC_3138	CCNA_03240	Glutamine synthetase	[E] Amino acid transport and metabolism
CC_3204	CCNA_03309	Homoserine O-acetyltransferase	[E] Amino acid transport and metabolism
CC_3239	CCNA_03347	N-acyl-L-amino acid amidohydrolase	[E] Amino acid transport and metabolism
CC_3574	CCNA_03689	Alanine dehydrogenase	[E] Amino acid transport and metabolism
CC_3631	CCNA_03746	Acetylornithine deacetylase	[E] Amino acid transport and metabolism
CC_0264	CCNA_00265	AMP nucleosidase	[F] Nucleotide transport and metabolism
CC_0961	CCNA_01012	Atrazine chlorohydrolase	[F] Nucleotide transport and metabolism
CC_2124	CCNA_02208	Thymidylate synthase	[F] Nucleotide transport and metabolism
CC_2619	CCNA_02702	Xanthine dehydrogenase small subunit	[F] Nucleotide transport and metabolism
CC_0980	CCNA_01031	Transporter	[G] Carbohydrate transport and metabolism
CC_1201	CCNA_01259	Class II Aldolase and Adducin proteins	[G] Carbohydrate transport and metabolism
CC_1418	CCNA_01485	Aldose 1-epimerase	[G] Carbohydrate transport and metabolism
CC_1422	CCNA_01489	Alpha-L-arabinofuranosidase	[G] Carbohydrate transport and metabolism
CC_1488	CCNA_01555	Altronate hydrolase	[G] Carbohydrate transport and metabolism
CC_1490	CCNA_01557	Uronate isomerase	[G] Carbohydrate transport and metabolism
CC_1507	CCNA_01575	Hypothetical exported protein	[G] Carbohydrate transport and metabolism
CC_1629	CCNA_01701	Xylose isomerase family protein	[G] Carbohydrate transport and metabolism
CC_2136	CCNA_02220	Beta-glucosidase	[G] Carbohydrate transport and metabolism
CC_2486	CCNA_02571	Transporter	[G] Carbohydrate transport and metabolism
CC_2811	CCNA_02902	Xylan alpha-1,2-glucuronosidase	[G] Carbohydrate transport and metabolism
CC_3659	CCNA_03774	Citrate lyase beta chain / Citryl-CoA lyase subunit	[G] Carbohydrate transport and metabolism
CC_1300	CCNA_01358	myo-inositol catabolism protein iolE	[G] Carbohydrate transport and metabolism
CC_0024	CCNA_00024	Uroporphyrin-III C-methyltransferase / Precorrin-2 dehydrogenase / Sirohydrochlorin ferrochelatase	[H] Coenzyme transport and metabolism
CC_0886	CCNA_00930	Riboflavin synthase alpha chain	[H] Coenzyme transport and metabolism
CC_1101	CCNA_01157	Protoporphyrinogen oxidase	[H] Coenzyme transport and metabolism
CC_1347	CCNA_01409	Delta-aminolevulinic acid dehydratase	[H] Coenzyme transport and metabolism
CC_2126	CCNA_02210	Dihydrofolate reductase	[H] Coenzyme transport and metabolism
CC_2913	CCNA_03007	L-aspartate oxidase	[H] Coenzyme transport and metabolism
CC_3143	CCNA_03245	Omega-amino acid--pyruvate aminotransferase	[H] Coenzyme transport and metabolism
CC_3209	CCNA_03315	Molybdopterin biosynthesis MoeA protein	[H] Coenzyme transport and metabolism
CC_3224	CCNA_03332	Dihydropteroate synthase	[H] Coenzyme transport and metabolism
CC_1880	CCNA_01957	Thiazole biosynthesis protein thiG	[H] Coenzyme transport and metabolism
CC_0076	CCNA_00074	Enoyl-CoA hydratase / Delta-cis-delta-trans-enoyl-CoA isomerase / 3-hydroxyacyl-CoA dehydrogenase / 3-hydroxybutyryl-CoA epimerase	[I] Lipid transport and metabolism
CC_0077	CCNA_00075	3-ketoacyl-CoA thiolase	[I] Lipid transport and metabolism
CC_0079	CCNA_00077	Acyl-CoA dehydrogenase, long-chain specific	[I] Lipid transport and metabolism
CC_0080	CCNA_00078	Acyl-CoA dehydrogenase	[I] Lipid transport and metabolism
CC_0094	CCNA_00092	Short chain dehydrogenase	[I] Lipid transport and metabolism
CC_0192	CCNA_00192	Long-chain-fatty-acid--CoA ligase	[I] Lipid transport and metabolism
CC_0206	CCNA_00206	Succinyl-CoA:3-ketoacid-coenzyme A transferase subunit A	[I] Lipid transport and metabolism
CC_0246	CCNA_00246	Cyclohexanol dehydrogenase	[I] Lipid transport and metabolism
CC_0353	CCNA_00358	Delta3,5-delta2,4-dienoyl-CoA isomerase precursor	[I] Lipid transport and metabolism
CC_0391	CCNA_00395	Feruloyl-CoA synthetase	[I] Lipid transport and metabolism
CC_0397	CCNA_00401	Delta(3)-cis-delta(2)-trans-enoyl-CoA isomerase	[I] Lipid transport and metabolism
CC_0398	CCNA_00403	Short chain dehydrogenase	[I] Lipid transport and metabolism
CC_0400	CCNA_00405	Short chain dehydrogenase	[I] Lipid transport and metabolism
CC_0427	CCNA_00436	Acyl-CoA dehydrogenase, short-chain specific	[I] Lipid transport and metabolism
CC_0510	CCNA_00544	Acetyl-CoA acetyltransferase	[I] Lipid transport and metabolism
CC_0511	CCNA_00545	Acetoacetyl-CoA reductase	[I] Lipid transport and metabolism
CC_0522	CCNA_00556	Phospholipase D	[I] Lipid transport and metabolism
CC_0690	CCNA_00726	Acyl-CoA dehydrogenase	[I] Lipid transport and metabolism
CC_0779	CCNA_00820	3-ketoacyl-CoA thiolase	[I] Lipid transport and metabolism
CC_0947	CCNA_00996	Enoyl-CoA hydratase	[I] Lipid transport and metabolism
CC_1311	CCNA_01369	Acyl-CoA dehydrogenase, short-chain specific	[I] Lipid transport and metabolism
CC_1321	CCNA_01382	Long-chain-fatty-acid--CoA ligase	[I] Lipid transport and metabolism
CC_1350	CCNA_01412	Acyl-CoA dehydrogenase, short-chain specific	[I] Lipid transport and metabolism
CC_1380	CCNA_01444	Poly(3-hydroxyalkanoate) polymerase	[I] Lipid transport and metabolism
CC_1431	CCNA_01498	DNA-dependent DNA polymerase III alpha chain	[I] Lipid transport and metabolism
CC_1571	CCNA_01642	Gluconate 5-dehydrogenase	[I] Lipid transport and metabolism
CC_1851	CCNA_01927	Enoyl-CoA hydratase	[I] Lipid transport and metabolism
CC_1856	CCNA_01932	1-acyl-sn-glycerol-3-phosphate acyltransferase	[I] Lipid transport and metabolism
CC_2049	CCNA_02128	Acyl-CoA dehydrogenase	[I] Lipid transport and metabolism
CC_2050	CCNA_02129	Acyl-CoA dehydrogenase, short-chain specific	[I] Lipid transport and metabolism
CC_2131	CCNA_02215	Acyl-CoA dehydrogenase	[I] Lipid transport and metabolism
CC_2254	CCNA_02337	Nonspecific lipid-transfer protein	[I] Lipid transport and metabolism
CC_2407	CCNA_02490	3-ketoacyl-CoA thiolase	[I] Lipid transport and metabolism
CC_2478	CCNA_02563	Acyl-CoA dehydrogenase	[I] Lipid transport and metabolism
CC_2479	CCNA_02564	Acyl-CoA dehydrogenase, short-chain specific	[I] Lipid transport and metabolism
CC_2575	CCNA_02658	3-hydroxybutyryl-CoA dehydratase	[I] Lipid transport and metabolism
CC_3019	CCNA_03113	Membrane-associated phospholipid phosphatase	[I] Lipid transport and metabolism
CC_3076	CCNA_03172	3-oxoacyl-[acyl-carrier protein] reductase	[I] Lipid transport and metabolism
CC_3214	CCNA_03320	Biotin carboxylase	[I] Lipid transport and metabolism
CC_3338	CCNA_03446	Feruloyl-CoA synthetase	[I] Lipid transport and metabolism
CC_3346	CCNA_03456	Lipase	[I] Lipid transport and metabolism
CC_3462	CCNA_03575	3-ketoacyl-CoA thiolase	[I] Lipid transport and metabolism
CC_0657	CCNA_00694	ATP-dependent DNA helicase	[J] Translation
CC_1641	CCNA_01713	2'-5' RNA ligase	[J] Translation
CC_2613	CCNA_02696	Glutamyl-tRNA(Gln) amidotransferase subunit A	[J] Translation
CC_3397	CCNA_03508	Ribosomal-protein-S5-alanine acetyltransferase	[J] Translation
CC_0081	CCNA_00079	Transcriptional regulator, MerR family	[K] Transcription
CC_0424	CCNA_00432	Transcriptional regulator, AsnC family	[K] Transcription
CC_0772	CCNA_00811	Transcriptional regulator, TetR family	[K] Transcription
CC_0884	CCNA_00928	Transcriptional regulator, GntR family	[K] Transcription
CC_0919	CCNA_00967	Transcriptional regulator, TetR family	[K] Transcription
CC_0933	CCNA_00982	Transcriptional regulator	[K] Transcription
CC_0986	CCNA_01037	Transcriptional regulator, GntR family	[K] Transcription
CC_1137	CCNA_01195	Transcriptional regulator, LacI family	[K] Transcription
CC_1190	CCNA_01248	Transcriptional regulator, TetR family	[K] Transcription
CC_1501	CCNA_01569	Hypothetical transcriptional regulatory protein	[K] Transcription
CC_1639	CCNA_01711	Transcriptional regulator	[K] Transcription
CC_1646	CCNA_01718	Extracytoplasmic function alternative sigma factor	[K] Transcription
CC_1649	CCNA_01721	RNA polymerase sigma-E factor	[K] Transcription
CC_2204	CCNA_02287	Transcriptional regulator, TetR family	[K] Transcription
CC_2312	CCNA_02397	Transcriptional regulator, DeoR family	[K] Transcription
CC_2330	CCNA_02415	HTH transcriptional regulator	[K] Transcription
CC_2339	CCNA_02424	Transcriptional regulator, TetR family	[K] Transcription
CC_2362	CCNA_02447	putative alpha helical protein	[K] Transcription
CC_2399	CCNA_02482	Transcriptional regulator, AraC family	[K] Transcription
CC_2670	CCNA_02752	GAF/PAS-family histidine kinase/receiver protein	[K] Transcription
CC_2673	CCNA_02755	Transcriptional regulator	[K] Transcription
CC_2757	CCNA_02845	Two-component response regulator	[K] Transcription
CC_2794	CCNA_02884	Transcriptional regulator, TetR family	[K] Transcription
CC_3142	CCNA_03244	Transcriptional regulator	[K] Transcription
CC_3162	CCNA_03265	CBS pair-family sensor histidine kinase/receiver domain protein	[K] Transcription
CC_3219	CCNA_03326	Two-component sensor histidine kinase	[K] Transcription
CC_3325	CCNA_03434	Two-component response regulator	[K] Transcription
CC_3395	CCNA_03506	Transcriptional regulator, algH	[K] Transcription
CC_3408	CCNA_03519	Transcriptional regulator, PadR family	[K] Transcription
CC_3508	CCNA_03623	Transcriptional regulator	[K] Transcription
CC_1387	CCNA_01451	Cold shock protein cspD	[K] Transcription
CC_3367	CCNA_03478	AraC-family transcription regulator ftrA	[K] Transcription
CC_1304	CCNA_01362	Alkaline phosphatase synthesis two-component response regulator phoP	[K] Transcription
CC_3477	CCNA_03591	Hybrid sigma factor/two-component receiver protein phyR	[K] Transcription
CC_3098	CCNA_03195	RNA polymerase sigma-32 factor	[K] Transcription
CC_2883	CCNA_02977	RNA polymerase ECF-type sigma factor sigU	[K] Transcription
CC_2392	CCNA_02475	Transcriptional regulator vanR	[K] Transcription
CC_1033	CCNA_01085	DNA-cytosine methyltransferase	[L] Replication
CC_1983	CCNA_02062	DNA repair protein recN	[L] Replication
CC_2680	CCNA_02762	DNA repair protein radC	[L] Replication
CC_3731	CCNA_03847	Endonuclease III	[L] Replication
CC_1959	CCNA_02036	DNA-binding protein HU	[L] Replication
CC_0444	CCNA_00453	Glucosamine-6-phosphate deaminase	[M] Cell wall/membrane/envelope biogenesis
CC_1194	CCNA_01252	Soluble lytic murein transglycosylase	[M] Cell wall/membrane/envelope biogenesis
CC_1332	CCNA_01393	Soluble lytic murein transglycosylase	[M] Cell wall/membrane/envelope biogenesis
CC_1427	CCNA_01494	Cyclopropane-fatty-acyl-phospholipid synthase	[M] Cell wall/membrane/envelope biogenesis
CC_1695	CCNA_01766	Conserved hypothetical protein	[M] Cell wall/membrane/envelope biogenesis
CC_1876	CCNA_01952	N-acetylmuramoyl-L-alanine amidase	[M] Cell wall/membrane/envelope biogenesis
CC_2853	CCNA_02946	spsF-related cytidylyltransferase	[M] Cell wall/membrane/envelope biogenesis
CC_2888	CCNA_02982	Porin	[M] Cell wall/membrane/envelope biogenesis
CC_3000	CCNA_03095	Mechanosensitive ion channel	[M] Cell wall/membrane/envelope biogenesis
CC_3703	CCNA_03817	Glutamate racemase	[M] Cell wall/membrane/envelope biogenesis
CC_3229	CCNA_03337	Peptidoglycan-associated lipoprotein pal	[M] Cell wall/membrane/envelope biogenesis
CC_0504	CCNA_00538	Methyl-accepting chemotaxis protein	[N] Cell motility
CC_0589	CCNA_00626	Methyl-accepting chemotaxis protein	[N] Cell motility
CC_0792	CCNA_00834	Flagellin	[N] Cell motility
CC_2031	CCNA_02111	PilF-related tetratricopeptide repeat protein	[N] Cell motility
CC_2839	CCNA_02931	flgE-related flagellar hook protein	[N] Cell motility
CC_3025	CCNA_03120	Chemotaxis protein cheW	[N] Cell motility
CC_3349	CCNA_03459	Methyl-accepting chemotaxis protein	[N] Cell motility
CC_2066	CCNA_02145	Flagellar L-ring protein flgH	[N] Cell motility
CC_0898	CCNA_00942	flagellar hook-associated protein flgL	[N] Cell motility
CC_1461	CCNA_01528	Flagellin	[N] Cell motility
CC_0428	CCNA_00437	Methyl-accepting chemotaxis protein	[N] Cell motility
CC_0151	CCNA_00150	PDZ domain family protein	[O] Posttranslational modification
CC_0994	CCNA_01046	Peptide methionine sulfoxide reductase msrA	[O] Posttranslational modification
CC_1107	CCNA_01164	O-linked GLCNAC transferase	[O] Posttranslational modification
CC_1124	CCNA_01182	Glutathione S-transferase	[O] Posttranslational modification
CC_1572	CCNA_01643	Arginine-tRNA-protein transferase	[O] Posttranslational modification
CC_1960	CCNA_02037	ATP-dependent endopeptidase Lon	[O] Posttranslational modification
CC_2183	CCNA_02265	Peptide methionine sulfoxide reductase msrB	[O] Posttranslational modification
CC_2184	CCNA_02266	Glutathione S-transferase GST	[O] Posttranslational modification
CC_2753	CCNA_02839	Glutamate-ammonia-ligase adenylyltransferase	[O] Posttranslational modification
CC_2843	CCNA_02936	Glutathione S-transferase	[O] Posttranslational modification
CC_3088	CCNA_03185	Glutathione S-transferase	[O] Posttranslational modification
CC_0357	CCNA_00362	Zinc uptake regulation protein	[P] Inorganic ion transport and metabolism
CC_0455	CCNA_00487	Alkaline phosphatase	[P] Inorganic ion transport and metabolism
CC_0539	CCNA_00573	TonB-dependent receptor	[P] Inorganic ion transport and metabolism
CC_0571	CCNA_00607	TonB-dependent receptor	[P] Inorganic ion transport and metabolism
CC_1172	CCNA_01230	Sulfatase family protein	[P] Inorganic ion transport and metabolism
CC_1348	CCNA_01410	Cyclohexanone monooxygenase	[P] Inorganic ion transport and metabolism
CC_1579	CCNA_01650	Superoxide dismutase [Cu-Zn]	[P] Inorganic ion transport and metabolism
CC_2569	CCNA_02652	Cyclohexanone monooxygenase	[P] Inorganic ion transport and metabolism
CC_2804	CCNA_02895	TonB-dependent receptor	[P] Inorganic ion transport and metabolism
CC_3001	CCNA_03096	TonB-dependent receptor	[P] Inorganic ion transport and metabolism
CC_3194	CCNA_03298	TonB-dependent outer membrane receptor	[P] Inorganic ion transport and metabolism
CC_3262	CCNA_03371	Bacterioferritin	[P] Inorganic ion transport and metabolism
CC_3043	CCNA_03138	Peroxidase / Catalase katG	[P] Inorganic ion transport and metabolism
CC_1710	CCNA_01782	Polyphosphate kinase	[P] Inorganic ion transport and metabolism
CC_0038	CCNA_00037	Esterase Lipase Family Protein	[Q] Secondary metabolites biosynthesis
CC_0063	CCNA_00061	Cytochrome p450	[Q] Secondary metabolites biosynthesis
CC_0776	CCNA_00815	Lignostilbene-alpha,beta-dioxygenase	[Q] Secondary metabolites biosynthesis
CC_0946	CCNA_00995	Putative cytochrome P450 YJIB	[Q] Secondary metabolites biosynthesis
CC_1171	CCNA_01229	2-hydroxychromene-2-carboxylate isomerase	[Q] Secondary metabolites biosynthesis
CC_2319	CCNA_02404	ABC transporter ATP-binding protein	[Q] Secondary metabolites biosynthesis
CC_2532	CCNA_02615	Homogentisate 1,2-dioxygenase	[Q] Secondary metabolites biosynthesis
CC_2672	CCNA_02754	Parathion hydrolase	[Q] Secondary metabolites biosynthesis
CC_2997	CCNA_03092	CYTOCHROME P450 IVA5	[Q] Secondary metabolites biosynthesis
CC_3121	CCNA_03221	Phytoene dehydrogenase	[Q] Secondary metabolites biosynthesis
CC_3460	CCNA_03573	D-aminoacylase	[Q] Secondary metabolites biosynthesis
CC_0089	CCNA_00087	Conserved membrane spanning protein	[R] General function prediction only
CC_0090	CCNA_00088	HerA helicase-related ATPase	[R] General function prediction only
CC_0299	CCNA_00301	Phosphotransferase family protein	[R] General function prediction only
CC_0341	CCNA_00345	IroE protein	[R] General function prediction only
CC_0356	CCNA_00361	Conserved hypothetical protein	[R] General function prediction only
CC_0395	CCNA_00399	Zinc metallohydrolase, glyoxalase II family	[R] General function prediction only
CC_0500	CCNA_00534	Conserved hypothetical protein	[R] General function prediction only
CC_0658	CCNA_00695	Metal-dependent hydrolase	[R] General function prediction only
CC_0877	CCNA_00921	Zinc metalloprotease	[R] General function prediction only
CC_1025	CCNA_01077	Penicillin acylase	[R] General function prediction only
CC_1026	CCNA_01078	Methyltransferase	[R] General function prediction only
CC_1178	CCNA_01236	Hypothetical cytosolic protein	[R] General function prediction only
CC_1227	CCNA_01285	Proline iminopeptidase	[R] General function prediction only
CC_1229	CCNA_01287	Epoxide hydrolase	[R] General function prediction only
CC_1335	CCNA_01396	Tetratricopeptide repeat family protein	[R] General function prediction only
CC_1536	CCNA_01605	NADPH-dependent FMN reductase family protein	[R] General function prediction only
CC_1570	CCNA_01641	2-Nitropropane dioxygenase family protein	[R] General function prediction only
CC_2016	CCNA_02095	Putative NADP-dependent oxidoreductase	[R] General function prediction only
CC_2448	CCNA_02530	SAM-dependent methyltransferase	[R] General function prediction only
CC_2515	CCNA_02600	S-formylglutathione hydrolase	[R] General function prediction only
CC_2620	CCNA_02703	Urate oxidase	[R] General function prediction only
CC_2643	CCNA_02726	Putative acetyltransferase/acyltransferase	[R] General function prediction only
CC_2674	CCNA_02756	Putative competence-damage protein	[R] General function prediction only
CC_2748	CCNA_02834	Molybdopterin dependent oxidoreductase	[R] General function prediction only
CC_2861	CCNA_02954	11-cis retinol dehydrogenase	[R] General function prediction only
CC_2966	CCNA_03061	3-oxoacyl-[acyl-carrier protein] reductase	[R] General function prediction only
CC_2990	CCNA_03085	Nitropropane dioxygenase / Trans-enoyl-CoA reductase family	[R] General function prediction only
CC_3128	CCNA_03228	Tetratricopeptide repeat family protein	[R] General function prediction only
CC_3174	CCNA_03278	Aminobutyraldehyde dehydrogenase	[R] General function prediction only
CC_3178	CCNA_03282	Pirin	[R] General function prediction only
CC_3287	CCNA_03396	Trypsin-like serine proteases, typically periplasmic, contain C-terminal PDZ domain	[R] General function prediction only
CC_3381	CCNA_03492	Transporter	[R] General function prediction only
CC_3411	CCNA_03522	Microcin-processing peptidase 2 (TldD)	[R] General function prediction only
CC_3456	CCNA_03569	Hypothetical membrane spanning protein	[R] General function prediction only
CC_3533	CCNA_03647	Probable sulfolipid biosynthesis protein sqdA	[R] General function prediction only
CC_3578	CCNA_03693	Creatinine amidohydrolase family protein	[R] General function prediction only
CC_3584	CCNA_03699	Peptidase, M16 family	[R] General function prediction only
CC_3634	CCNA_03749	2-hydroxy-6-oxo-6-phenylhexa-2,4-dienoate hydrolase	[R] General function prediction only
CC_3711	CCNA_03826	Conserved hypothetical protein	[R] General function prediction only
CC_3725	CCNA_03841	Alpha/beta hydrolase fold protein	[R] General function prediction only
CC_0823	CCNA_00866	2-hydroxyhepta-2,4-diene-1,7-dioate isomerase	[R] General function prediction only
CC_0390	CCNA_00394	Hypothetical cytosolic protein	[S] Function unknown
CC_0421	CCNA_00426	Hypothetical cytosolic protein	[S] Function unknown
CC_0943	CCNA_00992	Conserved hypothetical protein	[S] Function unknown
CC_1056	CCNA_01109	Hypothetical cytosolic protein	[S] Function unknown
CC_1303	CCNA_01361	Hypothetical protein	[S] Function unknown
CC_1532	CCNA_01601	Conserved hypothetical protein	[S] Function unknown
CC_1613	CCNA_01685	Hemimethylated DNA-binding protein yccV	[S] Function unknown
CC_1891	CCNA_01968	Hypothetical protein with pentapeptide repeats	[S] Function unknown
CC_2014	CCNA_02093	Hypothetical cytosolic protein	[S] Function unknown
CC_2111	CCNA_02196	Hypothetical membrane spanning protein	[S] Function unknown
CC_2119	CCNA_02203	Hypothetical exported protein	[S] Function unknown
CC_2122	CCNA_02206	Conserved hypothetical protein	[S] Function unknown
CC_2132	CCNA_02216	ABM family monooxygenase	[S] Function unknown
CC_2294	CCNA_02378	Hypothetical protein	[S] Function unknown
CC_2363	CCNA_02448	Hypothetical protein	[S] Function unknown
CC_2366	CCNA_02451	surface protein	[S] Function unknown
CC_2435	CCNA_02517	Conserved hypothetical protein	[S] Function unknown
CC_2563	CCNA_02646	Cell division protein mraZ	[S] Function unknown
CC_2609	CCNA_02692	Hypothetical exported protein	[S] Function unknown
CC_2745	CCNA_02831	Conserved hypothetical protein	[S] Function unknown
CC_2778	CCNA_02866	Conserved membrane protein	[S] Function unknown
CC_2914	CCNA_03008	Putative PD-(D/E)xK nuclease family protein	[S] Function unknown
CC_2965	CCNA_03060	Conserved hypothetical protein	[S] Function unknown
CC_3053	CCNA_03148	Hypothetical cytosolic protein	[S] Function unknown
CC_3294	CCNA_03403	Hypothetical protein	[S] Function unknown
CC_3296	CCNA_03405	Hypothetical protein	[S] Function unknown
CC_3326	CCNA_03435	Putative peptidoglycan binding domain / FecR protein	[S] Function unknown
CC_3416	CCNA_03529	Polyphosphate kinase	[S] Function unknown
CC_3457	CCNA_03570	Conserved hypothetical protein	[S] Function unknown
CC_3467	CCNA_03580	Hypothetical protein	[S] Function unknown
CC_3522	CCNA_03637	Putative adenylate cyclase family	[S] Function unknown
CC_3701	CCNA_03815	GumN superfamily protein	[S] Function unknown
CC_2467	CCNA_02552	ATP-dependent Clp protease adaptor protein ClpS	[S] Function unknown
CC_1294	CCNA_01352	Two component sensor histidine kinase	[T] Signal transduction mechanisms
CC_1364	CCNA_01426	Chemotaxis receiver domain protein cheYIII	[T] Signal transduction mechanisms
CC_1412	CCNA_01478	Transcriptional regulator	[T] Signal transduction mechanisms
CC_2501	CCNA_02587	PAS-family sensor histidine kinase	[T] Signal transduction mechanisms
CC_2503	CCNA_02589	bolA-related transcriptional regulator	[T] Signal transduction mechanisms
CC_2521	CCNA_02606	hybrid sensor histidine kinase/receiver domain protein	[T] Signal transduction mechanisms
CC_2554	CCNA_02637	PAS-family sensor histidine kinase	[T] Signal transduction mechanisms
CC_2632	CCNA_02715	MASE1-family sensor histidine kinase	[T] Signal transduction mechanisms
CC_2874	CCNA_02967	PAS-family sensor histidine kinase	[T] Signal transduction mechanisms
CC_3015	CCNA_03110	Two-component receiver domain protein	[T] Signal transduction mechanisms
CC_3048	CCNA_03143	PAS-family sensor histidine kinase	[T] Signal transduction mechanisms
CC_3170	CCNA_03272	Two-component sensor histidine kinase	[T] Signal transduction mechanisms
CC_3285	CCNA_03394	Two-component response regulator	[T] Signal transduction mechanisms
CC_1063	CCNA_01116	Histidine protein kinase divJ	[T] Signal transduction mechanisms
CC_0285	CCNA_00287	Photosensory histidine protein kinase lovK	[T] Signal transduction mechanisms
CC_1149	CCNA_01207	Two-component sensor kinase yocF	[T] Signal transduction mechanisms
CC_1568	CCNA_01639	Beta-lactamase family protein	[V] Defense mechanisms
CC_0078	CCNA_00076	Hypothetical protein	Not classified
CC_0168	CCNA_00167	Bis(5'-nucleosyl)-tetraphosphatase (symmetrical)	Not classified
CC_0262	CCNA_00263	Hypothetical protein	Not classified
CC_0280	CCNA_00282	Conserved cell surface protein	Not classified
CC_0475	CCNA_00508	Conserved hypothetical protein	Not classified
CC_0520	CCNA_00554	Methyltransferase	Not classified
CC_0570	CCNA_00605	Conserved hypothetical membrane protein	Not classified
CC_0650	CCNA_00687	Conserved hypothetical protein	Not classified
CC_0693	CCNA_00729	Hypothetical protein	Not classified
CC_0696	CCNA_00732	GumN superfamily protein	Not classified
CC_0698	CCNA_00734	GumN superfamily protein	Not classified
CC_0724	CCNA_00761	Hypothetical protein	Not classified
CC_0781	CCNA_00822	Hypothetical protein	Not classified
CC_0816	CCNA_00859	acetyltransferase, GNAT family	Not classified
CC_0834	CCNA_00877	Hypothetical protein	Not classified
CC_0852	CCNA_00895	Conserved hypothetical protein	Not classified
CC_0903	CCNA_00948	Hypothetical protein	Not classified
CC_1006	CCNA_01058	Transcriptional regulator	Not classified
CC_1023	CCNA_01075	Beta/Gamma crystallin domain protein	Not classified
CC_1041	CCNA_01093	Hypothetical protein	Not classified
CC_1066	CCNA_01119	Hypothetical protein	Not classified
CC_1068	CCNA_01121	Conserved hypothetical protein	Not classified
CC_1072	CCNA_01125	Ribonuclease H	Not classified
CC_1100	CCNA_01156	Hypothetical protein	Not classified
CC_1128	CCNA_01186	Conserved hypothetical protein	Not classified
CC_1220	CCNA_01278	histidine phosphotransferase domain protein	Not classified
CC_1325	CCNA_01386	Conserved hypothetical protein	Not classified
CC_1433	CCNA_01500	Conserved hypothetical protein	Not classified
CC_1453	CCNA_01520	Conserved hypothetical protein	Not classified
CC_1467	CCNA_01534	Hypothetical protein	Not classified
CC_1469	CCNA_01536	Hypothetical protein	Not classified
CC_1473	CCNA_01540	Hypothetical protein	Not classified
CC_1531	CCNA_01600	Hypothetical protein	Not classified
CC_1586	CCNA_01657	Hypothetical protein	Not classified
CC_1645	CCNA_01717	Hypothetical protein	Not classified
CC_1722	CCNA_01793	Hypothetical protein	Not classified
CC_1752	CCNA_01828	Conserved hypothetical protein	Not classified
CC_1774	CCNA_01852	Major facilitator superfamily transporter	Not classified
CC_2012	CCNA_02091	conserved hypothetical protein	Not classified
CC_2036	CCNA_02116	putative capsule polysaccharide biosynthesis protein	Not classified
CC_2067	CCNA_02146	hypothetical protein	Not classified
CC_2133	CCNA_02217	hypothetical protein	Not classified
CC_2267	CCNA_02350	Dabb-family alpha/beta stress response protein	Not classified
CC_2549	CCNA_02632	Putative heme-binding protein	Not classified
CC_2593	CCNA_02676	Conserved hypothetical protein	Not classified
CC_2596	CCNA_02679	Conserved transmembrane protein	Not classified
CC_2645	CCNA_02728	hypothetical protein	Not classified
CC_2692	CCNA_02774	hypothetical protein	Not classified
CC_2730	CCNA_02815	Ice nucleation protein	Not classified
CC_2785	CCNA_02873	Glyoxalase/Bleomycin resistance protein, dioxygenase superfamily	Not classified
CC_3010	CCNA_03105	Molecular chaperones (DnaJ family)	Not classified
CC_3182	CCNA_03286	Hypothetical transporter	Not classified
CC_3193	CCNA_03297	Conserved hypothetical protein	Not classified
CC_3220	CCNA_03327	Hypothetical protein	Not classified
CC_3265	CCNA_03374	Hypothetical protein	Not classified
CC_3341	CCNA_03449	Methyltransferase	Not classified
CC_3410	CCNA_03521	Hypothetical membrane associated protein	Not classified
CC_3419	CCNA_03532	Transporter	Not classified
CC_3459	CCNA_03572	Hypothetical cytosolic protein	Not classified
CC_3476	CCNA_03590	Conserved hypothetical protein	Not classified
CC_3491	CCNA_03605	Hypothetical protein	Not classified
CC_3514	CCNA_03629	Hypothetical protein	Not classified
CC_3559	CCNA_03674	Hypothetical protein	Not classified
CC_3757	CCNA_03873	Conserved hypothetical protein	Not classified

## Sheet: transc down_prot no chan
Gene ID CB15	Gene ID NA1000	Annotation	COG
CC_0007	CCNA_00007	SSU ribosomal protein S20P	[J] Translation
CC_0026	CCNA_00026	PAS-family sensor histidine kinase	[K] Transcription
CC_0027	CCNA_00027	2OG-Fe(II) oxygenase	[S] Function unknown
CC_0034	CCNA_00033	Polyribonucleotide nucleotidyltransferase / Polynucleotide adenylyltransferase	[J] Translation
CC_0035	CCNA_00034	SSU ribosomal protein S15P	[J] Translation
CC_0036	CCNA_00035	tRNA pseudouridine synthase B	[J] Translation
CC_0037	CCNA_00036	Ribosome-binding factor A	[J] Translation
CC_0042	CCNA_00041	Bacterial Protein Translation Initiation Factor 2 (IF-2)	[J] Translation
CC_0049	CCNA_00047	tRNA G46) methyltransferase	[R] General function prediction only
CC_0052	CCNA_00050	Apolipoprotein N-acyltransferase	[M] Cell wall/membrane/envelope biogenesis
CC_0056	CCNA_00054	tRNA 2-methylthioadenosine synthase	[J] Translation
CC_0059	CCNA_00057	Glycoprotease family protein	[O] Posttranslational modification
CC_0105	CCNA_00104	Orotidine 5'-phosphate decarboxylase	[F] Nucleotide transport and metabolism
CC_0107	CCNA_00106	2-polyprenyl-6-methoxyphenol hydroxylase	[C] Energy production and conversion
CC_0111	CCNA_00110	DNA-binding protein	[S] Function unknown
CC_0116	CCNA_00115	TolB protein	[Q] Secondary metabolites biosynthesis
CC_0129	CCNA_00128	Argininosuccinate synthase	[E] Amino acid transport and metabolism
CC_0134	CCNA_00133	Radical SAM family enzyme	[R] General function prediction only
CC_0152	CCNA_00151	Ribonuclease PH	[J] Translation
CC_0163	CCNA_00162	Conserved hypothetical protein	[S] Function unknown
CC_0189	CCNA_00189	Hypothetical cytosolic protein	[S] Function unknown
CC_0190	CCNA_00190	Acyl-CoA hydrolase	[I] Lipid transport and metabolism
CC_0194	CCNA_00194	Hypothetical cytosolic protein	[S] Function unknown
CC_0212	CCNA_00212	N-carbamoylputrescine amidase	[R] General function prediction only
CC_0215	CCNA_00215	Hypothetical cytosolic protein	Not classified
CC_0218	CCNA_00218	Hypothetical protein	Not classified
CC_0220	CCNA_00220	Thiol-disulfide isomerase and thioredoxins	[O] Posttranslational modification
CC_0255	CCNA_00255	Esterase	[V] Defense mechanisms
CC_0256	CCNA_00256	Pyridoxine kinase	[H] Coenzyme transport and metabolism
CC_0257	CCNA_00257	Adenosylhomocysteinase	[H] Coenzyme transport and metabolism
CC_0278	CCNA_00280	tRNA pseudouridine synthase A	[J] Translation
CC_0279	CCNA_00281	Methionyl-tRNA formyltransferase	[J] Translation
CC_0281	CCNA_00283	2,3,4,5-tetrahydropyridine-2-carboxylate N-succinyltransferase	[E] Amino acid transport and metabolism
CC_0313	CCNA_00315	3-polyprenyl-4-hydroxybenzoate decarboxylase	[H] Coenzyme transport and metabolism
CC_0318	CCNA_00320	LSU ribosomal protein L27P	[J] Translation
CC_0330	CCNA_00333	LytTr DNA-binding domain	[K] Transcription
CC_0334	CCNA_00337	Transcriptional regulator, TetR family	[K] Transcription
CC_0342	CCNA_00346	Dihydrolipoamide dehydrogenase	[C] Energy production and conversion
CC_0359	CCNA_00364	Deoxyhypusine synthase	[O] Posttranslational modification
CC_0361	CCNA_00366	Phosphonates transport ATP-binding protein phnC	[P] Inorganic ion transport and metabolism
CC_0363	CCNA_00368	Phosphonates transport system permease protein phnE	[P] Inorganic ion transport and metabolism
CC_0365	CCNA_00370	ATP synthase B chain	[C] Energy production and conversion
CC_0371	CCNA_00375	Conserved hypothetical protein	Not classified
CC_0375	CCNA_00379	Thiol:disulfide interchange protein dsbA	[O] Posttranslational modification
CC_0394	CCNA_00398	Hypothetical protein	Not classified
CC_0403	CCNA_00408	Macrolide-efflux protein	Not classified
CC_0408	CCNA_00413	Poly(A) polymerase / tRNA-nucleotidyltransferase	[J] Translation
CC_0417	CCNA_00422	3-oxoacyl-[acyl-carrier protein] reductase	[I] Lipid transport and metabolism
CC_0460	CCNA_00492	Cysteinyl-tRNA synthetase	[J] Translation
CC_0464	CCNA_00496	Threonyl-tRNA synthetase	[J] Translation
CC_0471	CCNA_00504	23S rRNA methyltransferase	[J] Translation
CC_0472	CCNA_00505	Ubiquinol-cytochrome c reductase iron-sulfur subunit	[C] Energy production and conversion
CC_0479	CCNA_00512	GTP-binding protein, probable translation factor	[J] Translation
CC_0482	CCNA_00515	5-methyltetrahydropteroyltriglutamate--homocysteine methyltransferase	[E] Amino acid transport and metabolism
CC_0484	CCNA_00517	Peptidyl-tRNA hydrolase	[J] Translation
CC_0485	CCNA_00518	LSU ribosomal protein L25P	[J] Translation
CC_0487	CCNA_00520	Ribose-phosphate pyrophosphokinase	[E] Amino acid transport and metabolism
CC_0491	CCNA_00524	Conserved hypothetical cytosolic protein	[S] Function unknown
CC_0496	CCNA_00530	LSU ribosomal protein L10P	[J] Translation
CC_0497	CCNA_00531	LSU ribosomal protein L12P (L7/L12)	[J] Translation
CC_0502	CCNA_00536	DNA-directed RNA polymerase beta chain	[K] Transcription
CC_0503	CCNA_00537	DNA-directed RNA polymerase beta' chain	[K] Transcription
CC_0512	CCNA_00546	Conserved hypothetical protein	Not classified
CC_0524	CCNA_00558	Methyltransferase	[H] Coenzyme transport and metabolism
CC_0548	CCNA_00583	Hypothetical protein	[S] Function unknown
CC_0565	CCNA_00600	Conserved hypothetical protein	Not classified
CC_0566	CCNA_00601	MoxR-like ATPases	[R] General function prediction only
CC_0567	CCNA_00602	Hypothetical exported protein	[R] General function prediction only
CC_0600	CCNA_00636	Hypothetical protein	Not classified
CC_0640	CCNA_00677	LSU ribosomal protein L1P	[J] Translation
CC_0641	CCNA_00678	LSU ribosomal protein L11P	[J] Translation
CC_0654	CCNA_00691	Ferredoxin	[C] Energy production and conversion
CC_0661	CCNA_00699	LSU ribosomal protein L28P	[J] Translation
CC_0685	CCNA_00721	chaperonin GroEL	[O] Posttranslational modification
CC_0686	CCNA_00722	chaperonin GroES	[O] Posttranslational modification
CC_0701	CCNA_00737	Isoleucyl-tRNA synthetase	[J] Translation
CC_0703	CCNA_00740	Riboflavin kinase / FMN adenylyltransferase	[H] Coenzyme transport and metabolism
CC_0705	CCNA_00742	Hydrolase (HAD superfamily)	[G] Carbohydrate transport and metabolism
CC_0711	CCNA_00748	Ferrous iron transport protein A	[P] Inorganic ion transport and metabolism
CC_0716	CCNA_00753	Lysien 2,3-aminomutase	[E] Amino acid transport and metabolism
CC_0741	CCNA_00778	GTP-binding protein TypA/BipA	[T] Signal transduction mechanisms
CC_0765	CCNA_00804	Hypothetical protein	Not classified
CC_0768	CCNA_00807	Ribonuclease P protein component	[J] Translation
CC_0838	CCNA_00881	ABC transporter ATP-binding protein	[V] Defense mechanisms
CC_0840	CCNA_00883	3-demethylubiquinone 3-methyltransferase	[H] Coenzyme transport and metabolism
CC_0843	CCNA_00886	Aspartokinase	[E] Amino acid transport and metabolism
CC_0846	CCNA_00889	Conserved hypothetical protein	Not classified
CC_0855	CCNA_00898	Ribosomal large subunit pseudouridine synthase F	[J] Translation
CC_0856	CCNA_00899	Bacterial Peptide Chain Release Factor 1 (RF-1)	[J] Translation
CC_0875	CCNA_00918	Peptide release factor-glutamine N5-methyltransferase	[J] Translation
CC_0876	CCNA_00920	Hypothetical cytosolic protein	Not classified
CC_0920	CCNA_00968	Gluconate kinase	[S] Function unknown
CC_0970	CCNA_01021	TonB-dependent receptor	[P] Inorganic ion transport and metabolism
CC_0998	CCNA_01050	ABC transporter ATP-binding protein	[R] General function prediction only
CC_1011	CCNA_01063	Putative UDP-perosamine 4-acetyl transferase	[R] General function prediction only
CC_1012	CCNA_01064	Perosamine synthetase	[M] Cell wall/membrane/envelope biogenesis
CC_1013	CCNA_01065	Glycosyltransferase	[M] Cell wall/membrane/envelope biogenesis
CC_1014	CCNA_01066	Glycosyltransferase	[M] Cell wall/membrane/envelope biogenesis
CC_1017	CCNA_01069	Methyltransferase	Not classified
CC_1044	CCNA_01096	Phenylalanyl-tRNA synthetase alpha chain	[J] Translation
CC_1045	CCNA_01097	LSU ribosomal protein L20P	[J] Translation
CC_1046	CCNA_01098	LSU ribosomal protein L35P	[J] Translation
CC_1103	CCNA_01159	Transporter, MFS superfamily	[G] Carbohydrate transport and metabolism
CC_1105	CCNA_01162	Beta-glucosidase	[G] Carbohydrate transport and metabolism
CC_1116	CCNA_01173	Chorismate mutase	[E] Amino acid transport and metabolism
CC_1119	CCNA_01177	Sulfite reductase (Ferredoxin)	[P] Inorganic ion transport and metabolism
CC_1130	CCNA_01188	FecR family protein	[P] Inorganic ion transport and metabolism
CC_1153	CCNA_01211	Conserved hypothetical protein	Not classified
CC_1154	CCNA_01212	dATP pyrophosphohydrolase	Not classified
CC_1155	CCNA_01213	Hypothetical membrane spanning protein	[R] General function prediction only
CC_1156	CCNA_01214	Hypothetical membrane spanning protein	[R] General function prediction only
CC_1157	CCNA_01215	Histidine triad (HIT) protein	[F] Nucleotide transport and metabolism
CC_1164	CCNA_01222	NADH-ubiquinone oxidoreductase	[G] Carbohydrate transport and metabolism
CC_1165	CCNA_01223	Acyl-CoA synthetase	[I] Lipid transport and metabolism
CC_1167	CCNA_01225	Glycerophosphotransferase-related protein	[M] Cell wall/membrane/envelope biogenesis
CC_1203	CCNA_01261	Periplasmic multidrug efflux lipoprotein precursor	[M] Cell wall/membrane/envelope biogenesis
CC_1215	CCNA_01273	EMG2 protein	[S] Function unknown
CC_1239	CCNA_01297	23S rRNA Gm2251 methyltransferase	[J] Translation
CC_1288	CCNA_01347	Conserved hypothetical protein	Not classified
CC_1313	CCNA_01372	Lysine decarboxylase family	[R] General function prediction only
CC_1316	CCNA_01376	Glutathione S-transferase	[O] Posttranslational modification
CC_1320	CCNA_01381	Valyl-tRNA synthetase	[J] Translation
CC_1356	CCNA_01418	Transcriptional regulator	[K] Transcription
CC_1366	CCNA_01429	Ubiquinol-cytochrome C reductase chaperone	[S] Function unknown
CC_1367	CCNA_01430	Hypothetical protein	Not classified
CC_1368	CCNA_01431	Fatty acid/phospholipid synthesis protein plsX	[I] Lipid transport and metabolism
CC_1369	CCNA_01432	3-oxoacyl-[acyl-carrier-protein] synthase III	[I] Lipid transport and metabolism
CC_1370	CCNA_01433	Integration host factor alpha-subunit	[L] Replication
CC_1374	CCNA_01438	Heme O monooxygenase (ferredoxin)	[O] Posttranslational modification
CC_1376	CCNA_01440	LSU ribosomal protein L13P	[J] Translation
CC_1377	CCNA_01441	SSU ribosomal protein S9P	[J] Translation
CC_1379	CCNA_01443	Hypothetical protein	[S] Function unknown
CC_1383	CCNA_01447	Homoserine dehydrogenase	[E] Amino acid transport and metabolism
CC_1389	CCNA_01453	Electron transport complex I subunit, NADH-ubiquinone oxidoreductase	Not classified
CC_1415	CCNA_01481	Conserved hypothetical protein	[T] Signal transduction mechanisms
CC_1425	CCNA_01492	3-mercaptopyruvate sulfurtransferase	[P] Inorganic ion transport and metabolism
CC_1429	CCNA_01496	2-dehydro-3-deoxyphosphooctonate aldolase	[M] Cell wall/membrane/envelope biogenesis
CC_1438	CCNA_01505	Hypothetical protein	Not classified
CC_1449	CCNA_01516	NAD(P)H-dependent quinone reductase	[C] Energy production and conversion
CC_1468	CCNA_01535	Single-strand DNA binding protein	[L] Replication
CC_1471	CCNA_01538	Pyruvate,phosphate dikinase	[G] Carbohydrate transport and metabolism
CC_1478	CCNA_01546	PHNF PROTEIN	[J] Translation
CC_1495	CCNA_01562	4-Hydroxy-2-oxoglutarate aldolase / 2-dehydro-3-deoxyphosphogluconate aldolase	[G] Carbohydrate transport and metabolism
CC_1496	CCNA_01563	2-dehydro-3-deoxygluconokinase	[G] Carbohydrate transport and metabolism
CC_1516	CCNA_01584	Multimodular transpeptidase-transglycosylase PBP 1A	[M] Cell wall/membrane/envelope biogenesis
CC_1526	CCNA_01594	Ribosomal protein L11 methyltransferase	[J] Translation
CC_1533	CCNA_01602	Glutathione S-transferase	[O] Posttranslational modification
CC_1549	CCNA_01618	Uracil-DNA glycosylase	[L] Replication
CC_1555	CCNA_01624	Orotate phosphoribosyltransferase	[F] Nucleotide transport and metabolism
CC_1563	CCNA_01634	N-hydroxyarylamine O-acetyltransferase	[Q] Secondary metabolites biosynthesis
CC_1567	CCNA_01638	Beta-lactamase family protein	[V] Defense mechanisms
CC_1575	CCNA_01646	Dethiobiotin synthetase	[H] Coenzyme transport and metabolism
CC_1576	CCNA_01647	8-amino-7-oxononanoate synthase	[H] Coenzyme transport and metabolism
CC_1582	CCNA_01653	Peptidyl-prolyl cis-trans isomerase	[O] Posttranslational modification
CC_1584	CCNA_01655	Peptidyl-prolyl cis-trans isomerase	[O] Posttranslational modification
CC_1587	CCNA_01658	S-adenosylmethionine:tRNA ribosyltransferase-isomerase	[J] Translation
CC_1588	CCNA_01659	Queuine tRNA-ribosyltransferase	[J] Translation
CC_1596	CCNA_01668	Sulfate transport system permease protein cysT	[O] Posttranslational modification
CC_1598	CCNA_01670	Sulfate transport ATP-binding protein cysA	[P] Inorganic ion transport and metabolism
CC_1617	CCNA_01689	Inosine-5'-monophosphate dehydrogenase	[F] Nucleotide transport and metabolism
CC_1619	CCNA_01691	16S rRNA m(5)C 967 methyltransferase	[J] Translation
CC_1620	CCNA_01692	GMP synthase [glutamine-hydrolyzing]	[F] Nucleotide transport and metabolism
CC_1656	CCNA_01728	Short chain dehydrogenase	[I] Lipid transport and metabolism
CC_1659	CCNA_01731	Colicin V production protein	[R] General function prediction only
CC_1667	CCNA_01739	LSU ribosomal protein L9P	[J] Translation
CC_1669	CCNA_01741	SSU ribosomal protein S6P	[J] Translation
CC_1674	CCNA_01746	Malonyl-CoA-[acyl-carrier-protein] transacylase	[I] Lipid transport and metabolism
CC_1675	CCNA_01747	3-oxoacyl-[acyl-carrier protein] reductase	[I] Lipid transport and metabolism
CC_1677	CCNA_01749	Acyl carrier protein	[I] Lipid transport and metabolism
CC_1680	CCNA_01752	Protein yicC	[S] Function unknown
CC_1681	CCNA_01753	Guanylate kinase	[F] Nucleotide transport and metabolism
CC_1683	CCNA_01755	Two component sensor histidine kinase	[T] Signal transduction mechanisms
CC_1685	CCNA_01757	Dimethyladenosine transferase	[J] Translation
CC_1686	CCNA_01758	4-hydroxythreonine-4-phosphate dehydrogenase	[H] Coenzyme transport and metabolism
CC_1690	CCNA_01761	Hypothetical membrane spanning protein	[R] General function prediction only
CC_1698	CCNA_01769	ABC transporter ATP-binding protein	[R] General function prediction only
CC_1703	CCNA_01775	Phosphoribosylformylglycinamidine cyclo-ligase	[F] Nucleotide transport and metabolism
CC_1708	CCNA_01780	Exopolyphosphatase	[F] Nucleotide transport and metabolism
CC_1719	CCNA_01790	Protein translocase subunit secG	[U] Intracellular trafficking
CC_1721	CCNA_01792	LSU ribosomal protein L32P	[J] Translation
CC_1724	CCNA_01795	Enolase	[G] Carbohydrate transport and metabolism
CC_1727	CCNA_01800	Pyruvate dehydrogenase E1 component beta subunit	[C] Energy production and conversion
CC_1728	CCNA_01801	Hypothetical protein	Not classified
CC_1729	CCNA_01803	Dihydrolipoamide acetyltransferase component of pyruvate dehydrogenase complex	[C] Energy production and conversion
CC_1730	CCNA_01804	Glutathione peroxidase	[O] Posttranslational modification
CC_1738	CCNA_01812	2-C-methyl-D-erythritol 4-phosphate cytidylyltransferase / 2-C-methyl-D-erythritol 2,4-cyclodiphosphate synthase	[I] Lipid transport and metabolism
CC_1739	CCNA_01813	tRNA-dihydrouridine synthase	[J] Translation
CC_1740	CCNA_01814	Nitrogen regulation protein ntrB	[T] Signal transduction mechanisms
CC_1741	CCNA_01815	Nitrogen assimilation regulatory protein	[T] Signal transduction mechanisms
CC_1746	CCNA_01820	GTP-binding protein hflX	[R] General function prediction only
CC_1751	CCNA_01827	Adenosylcobyric acid synthase (glutamine-hydrolysing)	[H] Coenzyme transport and metabolism
CC_1822	CCNA_01898	DNase, TatD family	[L] Replication
CC_1842	CCNA_01918	Two-component response regulator	[T] Signal transduction mechanisms
CC_1844	CCNA_01920	Transcription-repair coupling factor	[K] Transcription
CC_1845	CCNA_01921	TPR repeat containing protein	[S] Function unknown
CC_1847	CCNA_01923	ATP-dependent RNA helicase	[J] Translation
CC_1858	CCNA_01934	HesB protein family	[S] Function unknown
CC_1861	CCNA_01937	SufD protein	[O] Posttranslational modification
CC_1862	CCNA_01938	ATP-dependent transporter sufC	[O] Posttranslational modification
CC_1863	CCNA_01939	ADP-ribosylglycohydrolase	Not classified
CC_1864	CCNA_01940	ABC transporter-associated protein sufB	[O] Posttranslational modification
CC_1865	CCNA_01941	Cysteine desulfhydrase / Selenocysteine lyase	[E] Amino acid transport and metabolism
CC_1867	CCNA_01943	Alpha/beta hydrolase	[R] General function prediction only
CC_1873	CCNA_01949	Hypothetical cytosolic protein	[M] Cell wall/membrane/envelope biogenesis
CC_1874	CCNA_01950	Bacterial Peptide Chain Release Factor 2 (RF-2)	[J] Translation
CC_1877	CCNA_01954	Ribonuclease E	[J] Translation
CC_1879	CCNA_01956	Outer membrane protein	[O] Posttranslational modification
CC_1882	CCNA_01959	3-dehydroquinate dehydratase	[E] Amino acid transport and metabolism
CC_1883	CCNA_01960	Biotin carboxyl carrier protein of acetyl-CoA carboxylase	[I] Lipid transport and metabolism
CC_1886	CCNA_01963	Conserved hypothetical protein	[S] Function unknown
CC_1887	CCNA_01964	NADH dehydrogenase	[C] Energy production and conversion
CC_1888	CCNA_01965	Hypothetical protein	Not classified
CC_1892	CCNA_01969	Aspartyl-tRNA synthetase	[J] Translation
CC_1895	CCNA_01972	Anthranilate synthase component I	[E] Amino acid transport and metabolism
CC_1898	CCNA_01975	Anthranilate phosphoribosyltransferase	[E] Amino acid transport and metabolism
CC_1901	CCNA_01978	Methyltransferase	[H] Coenzyme transport and metabolism
CC_1905	CCNA_01982	Glutamyl-tRNA synthetase	[J] Translation
CC_1906	CCNA_01983	Citrate synthase	[C] Energy production and conversion
CC_1910	CCNA_01987	Hypothetical protein	[S] Function unknown
CC_1911	CCNA_01988	Acyl-[acyl-carrier-protein]--UDP-N-acetylglucosamine O-acyltransferase	[M] Cell wall/membrane/envelope biogenesis
CC_1912	CCNA_01989	(3R)-hydroxymyristoyl-[acyl carrier protein] dehydratase	[I] Lipid transport and metabolism
CC_1913	CCNA_01990	UDP-3-O-[3-hydroxymyristoyl] glucosamine N-acyltransferase	[M] Cell wall/membrane/envelope biogenesis
CC_1914	CCNA_01991	Hypothetical outer membrane protein	[M] Cell wall/membrane/envelope biogenesis
CC_1917	CCNA_01994	1-deoxy-D-xylulose 5-phosphate reductoisomerase	[I] Lipid transport and metabolism
CC_1922	CCNA_01999	Protein Translation Elongation Factor Ts (EF-Ts)	[J] Translation
CC_1923	CCNA_02000	SSU ribosomal protein S2P	[J] Translation
CC_1931	CCNA_02008	Prolyl-tRNA synthetase	[J] Translation
CC_1934	CCNA_02012	Metal-dependent hydrolase	[R] General function prediction only
CC_1935	CCNA_02013	Pantothenate kinase / Bvg accessory factor	[K] Transcription
CC_1936	CCNA_02014	Biotin operon repressor / Biotin--[acetyl-CoA-carboxylase] synthetase	[H] Coenzyme transport and metabolism
CC_1949	CCNA_02026	hypothetical protein	Not classified
CC_1951	CCNA_02028	NTF2 enzyme family protein	[S] Function unknown
CC_1964	CCNA_02042	Trigger factor, ppiase	[O] Posttranslational modification
CC_1968	CCNA_02046	Nitrogen regulatory protein P-II	[E] Amino acid transport and metabolism
CC_1987	CCNA_02066	Phytoene synthase family protein	[I] Lipid transport and metabolism
CC_1989	CCNA_02068	Mth938-like membrane protein	[S] Function unknown
CC_1997	CCNA_02076	Protein-L-isoaspartate O-methyltransferase	[O] Posttranslational modification
CC_2001	CCNA_02080	Sec-independent protein translocase protein tatC	[U] Intracellular trafficking
CC_2002	CCNA_02081	Sec-independent protein translocase protein tatB	[U] Intracellular trafficking
CC_2006	CCNA_02085	Anhydromuramoyl-peptide exo-beta-N-acetylglucosaminidase	[G] Carbohydrate transport and metabolism
CC_2017	CCNA_02096	conserved hypothetical protein	Not classified
CC_2018	CCNA_02097	Periplasmic glucan glucosyltransferase	[M] Cell wall/membrane/envelope biogenesis
CC_2019	CCNA_02098	Molybdopterin-guanine dinucleotide biosynthesis protein A	Not classified
CC_2047	CCNA_02127	Oxacillin resistance-associated protein fmtC	[S] Function unknown
CC_2051	CCNA_02130	Pyruvate kinase	[G] Carbohydrate transport and metabolism
CC_2053	CCNA_02132	Transcriptional regulator, LacI family	[K] Transcription
CC_2058	CCNA_02137	Endoglucanase H	Not classified
CC_2089	CCNA_02171	Nucleoside permease nupC	[F] Nucleotide transport and metabolism
CC_2095	CCNA_02180	Iron-sulfur cluster assembly/repair protein ApbC	[D] Cell cycle control
CC_2096	CCNA_02181	Phosphatase/phosphohexomutase family protein	[R] General function prediction only
CC_2120	CCNA_02204	Ketol-acid reductoisomerase / 2-dehydropantoate 2-reductase	[E] Amino acid transport and metabolism
CC_2138	CCNA_02222	5-methyltetrahydrofolate--homocysteine methyltransferase homocysteine-binding subunit	[E] Amino acid transport and metabolism
CC_2139	CCNA_02223	Beta-lactamase, type II	[R] General function prediction only
CC_2141	CCNA_02225	Transcriptional regulator, ArsR family / SAM-dependent methyltransferase	[H] Coenzyme transport and metabolism
CC_2154	CCNA_02237	Xaa-Pro dipeptidyl-peptidase	[E] Amino acid transport and metabolism
CC_2166	CCNA_02247	Pantoate--beta-alanine ligase	[H] Coenzyme transport and metabolism
CC_2191	CCNA_02273	Glutathione peroxidase	Not classified
CC_2195	CCNA_02278	Putative membrane-associated alkaline phosphatase	[S] Function unknown
CC_2196	CCNA_02279	Disulfide bond formation protein B	[O] Posttranslational modification
CC_2211	CCNA_02294	Argininosuccinate lyase	[E] Amino acid transport and metabolism
CC_2224	CCNA_02307	Arogenate dehydrogenase / Prephenate dehydrogenase	[E] Amino acid transport and metabolism
CC_2242	CCNA_02325	Ornithine carbamoyltransferase	[E] Amino acid transport and metabolism
CC_2243	CCNA_02326	Acetylornithine aminotransferase / Succinyldiaminopimelate aminotransferase	[E] Amino acid transport and metabolism
CC_2249	CCNA_02332	chemotaxis receiver protein cheYIII	[T] Signal transduction mechanisms
CC_2255	CCNA_02338	hypothetical protein	Not classified
CC_2257	CCNA_02340	Methyltransferase	[R] General function prediction only
CC_2258	CCNA_02341	Small heat shock protein	[O] Posttranslational modification
CC_2261	CCNA_02344	Phosphoglycerate mutase	[G] Carbohydrate transport and metabolism
CC_2300	CCNA_02385	3-deoxy-7-phosphoheptulonate synthase	[E] Amino acid transport and metabolism
CC_2302	CCNA_02387	Glutathione reductase	[C] Energy production and conversion
CC_2342	CCNA_02427	Septum formation protein Maf	[D] Cell cycle control
CC_2361	CCNA_02446	Glutathionylspermidine synthase family	[E] Amino acid transport and metabolism
CC_2382	CCNA_02465	UDP-glucose 6-dehydrogenase	[M] Cell wall/membrane/envelope biogenesis
CC_2383	CCNA_02466	UDP-glucose 4-epimerase	[M] Cell wall/membrane/envelope biogenesis
CC_2443	CCNA_02525	Aspartate carbamoyltransferase	[F] Nucleotide transport and metabolism
CC_2444	CCNA_02526	Dihydroorotase	[F] Nucleotide transport and metabolism
CC_2451	CCNA_02535	DNA topoisomerase I	[L] Replication
CC_2456	CCNA_02540	N-acyl-L-amino acid amidohydrolase	[R] General function prediction only
CC_2488	CCNA_02573	proline hydroxylase	[O] Posttranslational modification
CC_2490	CCNA_02575	Hypothetical cytosolic protein	[S] Function unknown
CC_2511	CCNA_02596	SSU ribosomal protein S4P	[J] Translation
CC_2590	CCNA_02673	Excinuclease ABC subunit A	[L] Replication
CC_2631	CCNA_02714	ABC transporter ATP-binding protein uup	[R] General function prediction only
CC_2654	CCNA_02737	Queuosine biosynthesis protein QueF	[R] General function prediction only
CC_2696	CCNA_02779	Hypothetical protein	[S] Function unknown
CC_2760	CCNA_02848	Heme chaperone--apocytochrome heme-lyase	[O] Posttranslational modification
CC_2761	CCNA_02849	Cytochrome c-type biogenesis heme chaperone	[O] Posttranslational modification
CC_2929	CCNA_03024	Branched-chain amino acid aminotransferase	[E] Amino acid transport and metabolism
CC_2934	CCNA_03029	3-deoxy-manno-octulosonate cytidylyltransferase	[M] Cell wall/membrane/envelope biogenesis
CC_2967	CCNA_03062	Cell wall hydrolase family protein	[M] Cell wall/membrane/envelope biogenesis
CC_2987	CCNA_03082	Hypothetical protein	Not classified
CC_2994	CCNA_03089	Hypothetical protein	[S] Function unknown
CC_2995	CCNA_03090	Acetyl-coenzyme A carboxylase carboxyl transferase subunit alpha	[I] Lipid transport and metabolism
CC_3005	CCNA_03100	PhnA protein	[P] Inorganic ion transport and metabolism
CC_3044	CCNA_03139	Dihydroxy-acid dehydratase	[E] Amino acid transport and metabolism
CC_3062	CCNA_03158	Iron-sulfur cluster assembly/repair protein ApbE	[H] Coenzyme transport and metabolism
CC_3068	CCNA_03164	Protein translocase subunit secA	[U] Intracellular trafficking
CC_3071	CCNA_03167	Hypothetical protein	Not classified
CC_3072	CCNA_03168	Hypothetical protein	Not classified
CC_3081	CCNA_03177	Methylmalonyl-CoA mutase homolog MeaA	[I] Lipid transport and metabolism
CC_3103	CCNA_03201	Adenylosuccinate synthetase	[F] Nucleotide transport and metabolism
CC_3107	CCNA_03205	Aminopeptidase	[R] General function prediction only
CC_3154	CCNA_03256	Chorismate synthase	[E] Amino acid transport and metabolism
CC_3155	CCNA_03257	Chemotaxis receiver domain protein cheYIII	[T] Signal transduction mechanisms
CC_3158	CCNA_03260	Queuosine biosynthesis protein queD	[H] Coenzyme transport and metabolism
CC_3160	CCNA_03262	Queuosine biosynthesis protein QueC	[R] General function prediction only
CC_3177	CCNA_03281	Transcriptional regulator, AsnC family	[K] Transcription
CC_3186	CCNA_03290	Conserved hypothetical protein	[S] Function unknown
CC_3200	CCNA_03304	Protein Translation Elongation Factor G (EF-G)	[J] Translation
CC_3201	CCNA_03305	SSU ribosomal protein S7P	[J] Translation
CC_3202	CCNA_03306	SSU ribosomal protein S12P	[J] Translation
CC_3205	CCNA_03310	Transcription antitermination protein nusG	[K] Transcription
CC_3206	CCNA_03311	Protein translocase subunit secE	[U] Intracellular trafficking
CC_3208	CCNA_03314	Ferredoxin--NADP reductase	[C] Energy production and conversion
CC_3216	CCNA_03323	Phosphoserine aminotransferase	[E] Amino acid transport and metabolism
CC_3222	CCNA_03330	Hypothetical protein	[S] Function unknown
CC_3242	CCNA_03351	Phosphoribosylamidoimidazole-succinocarboxamide synthase	[F] Nucleotide transport and metabolism
CC_3243	CCNA_03352	Hypothetical cytosolic protein	[S] Function unknown
CC_3244	CCNA_03353	Hypothetical protein	[S] Function unknown
CC_3248	CCNA_03358	Glyceraldehyde 3-phosphate dehydrogenase	[G] Carbohydrate transport and metabolism
CC_3274	CCNA_03383	Multidrug/protein/lipid ABC transporter family, ATP-binding and permease protein	[V] Defense mechanisms
CC_3275	CCNA_03384	LSU ribosomal protein L31P	[J] Translation
CC_3283	CCNA_03392	Phosphoribosylaminoimidazole carboxylase NCAIR mutase subunit	[F] Nucleotide transport and metabolism
CC_3292	CCNA_03401	Hypothetical cytosolic protein	[S] Function unknown
CC_3297	CCNA_03406	SSU ribosomal protein S21P	[J] Translation
CC_3319	CCNA_03428	Hypothetical cytosolic protein	[S] Function unknown
CC_3320	CCNA_03429	Hydrolase (HAD superfamily)	[R] General function prediction only
CC_3355	CCNA_03465	Aminomethyltransferase	[E] Amino acid transport and metabolism
CC_3359	CCNA_03469	Arginyl-tRNA synthetase	[J] Translation
CC_3364	CCNA_03475	Homoserine kinase	[R] General function prediction only
CC_3385	CCNA_03496	Hypothetical cytosolic protein	[S] Function unknown
CC_3392	CCNA_03503	YceI-family periplasmic protein	[S] Function unknown
CC_3394	CCNA_03505	Peroxiredoxin	[O] Posttranslational modification
CC_3398	CCNA_03509	Zinc protease	[R] General function prediction only
CC_3399	CCNA_03510	Threonine synthase	[E] Amino acid transport and metabolism
CC_3420	CCNA_03533	Multidrug resistance ABC transporter ATP-binding and permease protein	[V] Defense mechanisms
CC_3431	CCNA_03544	Nicotinate-nucleotide adenylyltransferase	[H] Coenzyme transport and metabolism
CC_3445	CCNA_03558	ATP synthase epsilon chain	[C] Energy production and conversion
CC_3465	CCNA_03578	ATP-dependent DNA helicase recQ	[L] Replication
CC_3469	CCNA_03582	3'(2'),5'-bisphosphate nucleotidase / Myo-inositol 1-(4-)phosphatase	[P] Inorganic ion transport and metabolism
CC_3474	CCNA_03588	Two-component sensor histidine kinase	[T] Signal transduction mechanisms
CC_3485	CCNA_03599	Aspartate-semialdehyde dehydrogenase	[E] Amino acid transport and metabolism
CC_3528	CCNA_03643	Succinate dehydrogenase membrane anchor subunit	[C] Energy production and conversion
CC_3557	CCNA_03672	Superoxide dismutase	[P] Inorganic ion transport and metabolism
CC_3565	CCNA_03680	Aminopeptidase N	[E] Amino acid transport and metabolism
CC_3572	CCNA_03687	Carbonic anhydrase	[P] Inorganic ion transport and metabolism
CC_3581	CCNA_03696	Acetyl-coenzyme A synthetase	[I] Lipid transport and metabolism
CC_3586	CCNA_03701	Integration host factor beta-subunit	[L] Replication
CC_3587	CCNA_03702	SSU ribosomal protein S1P	[J] Translation
CC_3588	CCNA_03703	Cytidylate kinase	[F] Nucleotide transport and metabolism
CC_3592	CCNA_03706	Small heat shock protein	[O] Posttranslational modification
CC_3600	CCNA_03714	ABC transporter ATP-binding protein	[R] General function prediction only
CC_3606	CCNA_03721	Glutamate synthase [NADPH] small chain	[E] Amino acid transport and metabolism
CC_3614	CCNA_03729	Transaldolase-like protein	[G] Carbohydrate transport and metabolism
CC_3617	CCNA_03732	Mannose-6-phosphate isomerase	[G] Carbohydrate transport and metabolism
CC_3618	CCNA_03733	Mannose-1-phosphate guanylyltransferase (GDP)	[M] Cell wall/membrane/envelope biogenesis
CC_3620	CCNA_03735	Transketolase	[G] Carbohydrate transport and metabolism
CC_3625	CCNA_03740	Cysteine synthase	[E] Amino acid transport and metabolism
CC_3630	CCNA_03745	Formyltetrahydrofolate deformylase	[F] Nucleotide transport and metabolism
CC_3633	CCNA_03748	dTDP-4-dehydrorhamnose 3,5-epimerase	[M] Cell wall/membrane/envelope biogenesis
CC_3635	CCNA_03750	Threonine dehydratase	[E] Amino acid transport and metabolism
CC_3637	CCNA_03752	UTP--glucose-1-phosphate uridylyltransferase	[M] Cell wall/membrane/envelope biogenesis
CC_3649	CCNA_03764	Acyl-CoA thioesterase	[I] Lipid transport and metabolism
CC_3651	CCNA_03766	16S rRNA processing protein rimM	[J] Translation
CC_3652	CCNA_03767	SSU ribosomal protein S16P	[J] Translation
CC_3654	CCNA_03769	Hypothetical protein	[S] Function unknown
CC_3655	CCNA_03770	Malate dehydrogenase	[C] Energy production and conversion
CC_3662	CCNA_03777	Tas protein	[C] Energy production and conversion
CC_3674	CCNA_03788	Thiol:disulfide interchange protein tlpA	[C] Energy production and conversion
CC_3679	CCNA_03793	Cell division protein ftsY	[U] Intracellular trafficking
CC_3684	CCNA_03798	tRNA 2-methylthioadenosine synthase homolog	[J] Translation
CC_3685	CCNA_03799	Short chain dehydrogenase	[R] General function prediction only
CC_3693	CCNA_03807	Organic solvent resistance transport system Ttg2D protein	[Q] Secondary metabolites biosynthesis
CC_3723	CCNA_03839	Acylamino-acid-releasing enzyme	[E] Amino acid transport and metabolism
CC_3728	CCNA_03844	ATP-dependent endopeptidase hsl ATP-binding subunit hslU	[O] Posttranslational modification
CC_3733	CCNA_03849	Fructokinase	[G] Carbohydrate transport and metabolism
CC_3734	CCNA_03850	Imidazoleglycerol-phosphate dehydratase	[E] Amino acid transport and metabolism
CC_3735	CCNA_03851	Imidazole glycerol phosphate synthase, glutamine amidotransferase subunit	[E] Amino acid transport and metabolism
CC_3737	CCNA_03853	Imidazole glycerol phosphate synthase, cyclase subunit	[E] Amino acid transport and metabolism
CC_3742	CCNA_03858	Protein translocase subunit secB	[U] Intracellular trafficking
CC_3751	CCNA_03867	DNA polymerase III, delta subunit	[L] Replication
CC_0441	CCNA_00450	cheE protein	Not classified
CC_0439	CCNA_00448	cheU protein	Not classified
CC_0440	CCNA_00449	CheYIII	[T] Signal transduction mechanisms
CC_3470	CCNA_03584	Histidine phosphotransferase chpT	[S] Function unknown
CC_0053	CCNA_00051	Magnesium and cobalt efflux protein corC	[R] General function prediction only
CC_3406	CCNA_03517	Cytochrome c oxidase polypeptide I coxA	[C] Energy production and conversion
CC_2944	CCNA_03039	Pilus assembly protein CpaD	[N] Cell motility
CC_2943	CCNA_03038	Pilus assembly ATPase cpaE	[U] Intracellular trafficking
CC_1195	CCNA_01253	Dihydrodipicolinate synthase	[E] Amino acid transport and metabolism
CC_2580	CCNA_02663	DnaK suppressor protein dksA	[T] Signal transduction mechanisms
CC_0010	CCNA_00010	Chaperone protein dnaK	[O] Posttranslational modification
CC_0752	CCNA_00789	Hypoxia transcriptional regulator fixK	[T] Signal transduction mechanisms
CC_0905	CCNA_00950	Flagellar M-ring protein fliF	[N] Cell motility
CC_0906	CCNA_00951	Flagellar motor switch protein fliG	[N] Cell motility
CC_3040	CCNA_03135	Flagellum-specific ATP synthase fliL	[N] Cell motility
CC_1725	CCNA_01797	Septum formation initiator	[D] Cell cycle control
CC_3755	CCNA_03871	Glucose inhibited division protein A	[D] Cell cycle control
CC_3754	CCNA_03870	Methyltransferase gidB	[M] Cell wall/membrane/envelope biogenesis
CC_2848	CCNA_02941	Transcription elongation factor greA	[K] Transcription
CC_2431	CCNA_02513	Frameshifted variant of holdfast synthesis gene hfsA	[M] Cell wall/membrane/envelope biogenesis
CC_1034	CCNA_01086	GTP-binding protein lepA	[M] Cell wall/membrane/envelope biogenesis
CC_0084	CCNA_00082	Class 1 lysyl-tRNA synthetase	[J] Translation
CC_1916	CCNA_01993	Membrane endopeptidase, M50 family mmpA	[M] Cell wall/membrane/envelope biogenesis
CC_0015	CCNA_00015	Molybdenum cofactor biosynthesis protein B	[H] Coenzyme transport and metabolism
CC_2551	CCNA_02634	UDP-N-acetylglucosamine--N-acetylmuramyl-(pentapeptide) pyrophosphoryl-undecaprenol N-acetylglucosamine transferase	[M] Cell wall/membrane/envelope biogenesis
CC_0065	CCNA_00063	Virulence factor mviN	[R] General function prediction only
CC_1955	CCNA_02032	NADH-quinone oxidoreductase chain B	[C] Energy production and conversion
CC_1952	CCNA_02029	NADH-quinone oxidoreductase chain D	[C] Energy production and conversion
CC_1950	CCNA_02027	NADH-quinone oxidoreductase chain E	[C] Energy production and conversion
CC_1947	CCNA_02024	NADH-quinone oxidoreductase chain F	[C] Energy production and conversion
CC_1946	CCNA_02023	NADH-quinone oxidoreductase chain G	[C] Energy production and conversion
CC_1942	CCNA_02020	NADH-quinone oxidoreductase chain I	[C] Energy production and conversion
CC_1941	CCNA_02019	NADH-quinone oxidoreductase chain J	[C] Energy production and conversion
CC_1939	CCNA_02017	NADH-quinone oxidoreductase chain L	[C] Energy production and conversion
CC_1938	CCNA_02016	NADH-quinone oxidoreductase chain M	[C] Energy production and conversion
CC_0340	CCNA_00343	Dihydrolipoamide succinyltransferase component (E2) of 2-oxoglutarate dehydrogenase complex	[C] Energy production and conversion
CC_3752	CCNA_03868	Chromosome partitioning protein parB	[K] Transcription
CC_0055	CCNA_00053	Phosphate starvation-inducible protein phoH	[T] Signal transduction mechanisms
CC_1305	CCNA_01363	Sensor protein phoQ	[T] Signal transduction mechanisms
CC_0293	CCNA_00295	Phosphate transport system protein phoU	[P] Inorganic ion transport and metabolism
CC_2384	CCNA_02467	polyisoprenylphosphate hexose-1-phosphotransferase pssZ	[M] Cell wall/membrane/envelope biogenesis
CC_0291	CCNA_00293	Phosphate transport system permease protein pstA	[P] Inorganic ion transport and metabolism
CC_0290	CCNA_00292	Phosphate transport system permease protein pstC	[P] Inorganic ion transport and metabolism
CC_3760	CCNA_03876	Transcription termination factor rho	[K] Transcription
CC_1251	CCNA_01309	LSU ribosomal protein L2P	[J] Translation
CC_1248	CCNA_01306	LSU ribosomal protein L3P	[J] Translation
CC_1249	CCNA_01307	LSU ribosomal protein L1E (= L4P)	[J] Translation
CC_1260	CCNA_01318	LSU ribosomal protein L5P	[J] Translation
CC_1263	CCNA_01321	LSU ribosomal protein L6P	[J] Translation
CC_1258	CCNA_01316	LSU ribosomal protein L14P	[J] Translation
CC_1267	CCNA_01325	LSU ribosomal protein L15P	[J] Translation
CC_1255	CCNA_01313	LSU ribosomal protein L16P	[J] Translation
CC_1273	CCNA_01332	LSU ribosomal protein L17P	[J] Translation
CC_1264	CCNA_01322	LSU ribosomal protein L18P	[J] Translation
CC_0197	CCNA_00197	LSU ribosomal protein L19P	[J] Translation
CC_1253	CCNA_01311	LSU ribosomal protein L22P	[J] Translation
CC_1250	CCNA_01308	LSU ribosomal protein L23P	[J] Translation
CC_1259	CCNA_01317	LSU ribosomal protein L24P	[J] Translation
CC_1256	CCNA_01314	LSU ribosomal protein L29P	[J] Translation
CC_1266	CCNA_01324	LSU ribosomal protein L30P	[J] Translation
CC_1272	CCNA_01330	DNA-directed RNA polymerase alpha chain	[K] Transcription
CC_3047	CCNA_03142	RNA polymerase sigma factor rpoD	[K] Transcription
CC_1254	CCNA_01312	SSU ribosomal protein S3P	[J] Translation
CC_1265	CCNA_01323	SSU ribosomal protein S5P	[J] Translation
CC_1247	CCNA_01305	SSU ribosomal protein S10P	[J] Translation
CC_1271	CCNA_01329	SSU ribosomal protein S11P	[J] Translation
CC_1270	CCNA_01328	SSU ribosomal protein S13P	[J] Translation
CC_1261	CCNA_01319	SSU ribosomal protein S14P	[J] Translation
CC_1257	CCNA_01315	SSU ribosomal protein S17P	[J] Translation
CC_1252	CCNA_01310	SSU ribosomal protein S19P	[J] Translation
CC_1268	CCNA_01326	Protein translocase subunit secY	[U] Intracellular trafficking
CC_1196	CCNA_01254	SsrA-binding protein	[O] Posttranslational modification
CC_3653	CCNA_03768	Signal recognition particle GTPase, SRP	[U] Intracellular trafficking
CC_0338	CCNA_00341	Succinyl-CoA synthetase alpha chain	[C] Energy production and conversion
CC_0635	CCNA_00671	Teichoic acid translocation permease protein tagG	[G] Carbohydrate transport and metabolism
CC_0198	CCNA_00198	tRNA (Guanine-N1) -methyltransferase	[J] Translation
CC_0064	CCNA_00062	Tryptophanyl-tRNA synthetase	[J] Translation
CC_3709	CCNA_03824	2-polyprenylphenol 6-hydroxylase accessory protein ubiB	[R] General function prediction only
CC_0820	CCNA_00863	xylonolactonase xylC	[G] Carbohydrate transport and metabolism
CC_0766	CCNA_00805	GTP-binding protein YihA	[R] General function prediction only
CC_2057	CCNA_02136	Glucose-6-phosphate 1-dehydrogenase	[G] Carbohydrate transport and metabolism

## Sheet: transcr down_prot down
Gene ID CB15	Gene ID NA1000	Annotation	COG
CC_1269	CCNA_01327	Adenylate kinase / Nucleoside-diphosphate kinase	[F] Nucleotide transport and metabolism
CC_0044	CCNA_00043	N utilization substance protein A	[K] Transcription
CC_0045	CCNA_00044	Hypothetical cytosolic protein	[S] Function unknown
CC_0047	CCNA_00045	Inorganic pyrophosphatase	[C] Energy production and conversion
CC_0085	CCNA_00083	Phosphoglucomutase / Phosphomannomutase	[G] Carbohydrate transport and metabolism
CC_0211	CCNA_00211	Agmatine deiminase	[E] Amino acid transport and metabolism
CC_0240	CCNA_00240	PTS system, IIA component	[G] Carbohydrate transport and metabolism
CC_0253	CCNA_00253	Aspartate-semialdehyde dehydrogenase	[E] Amino acid transport and metabolism
CC_0272	CCNA_00273	Peptide deformylase	[J] Translation
CC_0283	CCNA_00285	Acetylglutamate kinase	[E] Amino acid transport and metabolism
CC_0297	CCNA_00299	Phosphoribosylamine--glycine ligase	[F] Nucleotide transport and metabolism
CC_0319	CCNA_00321	LSU ribosomal protein L21P	[J] Translation
CC_0337	CCNA_00340	Succinyl-CoA synthetase beta chain	[C] Energy production and conversion
CC_0490	CCNA_00523	Multicopper polyphenol oxidase	[S] Function unknown
CC_0653	CCNA_00690	CarD-like transcriptional regulator	[K] Transcription
CC_0721	CCNA_00758	Protein Translation Elongation Factor P (EF-P)	[J] Translation
CC_0798	CCNA_00840	Sialic acid-specific 9-O-acetylesterase	Not classified
CC_0835	CCNA_00878	ATP-dependent RNA helicase	[J] Translation
CC_0949	CCNA_00998	Transcriptional regulator	[K] Transcription
CC_1043	CCNA_01095	Phenylalanyl-tRNA synthetase beta chain	[J] Translation
CC_1089	CCNA_01143	Translation initiation inhibitor	[J] Translation
CC_1120	CCNA_01178	Oxidoreductase	[S] Function unknown
CC_1121	CCNA_01179	Phosphoadenosine phosphosulfate reductase	[E] Amino acid transport and metabolism
CC_1152	CCNA_01210	Nucleotidyltransferase family protein	[M] Cell wall/membrane/envelope biogenesis
CC_1339	CCNA_01400	Nitrogen regulatory protein GlnK	[E] Amino acid transport and metabolism
CC_1357	CCNA_01419	Serine hydroxymethyltransferase	[E] Amino acid transport and metabolism
CC_1382	CCNA_01446	Putative aminotransferase aatC	[E] Amino acid transport and metabolism
CC_1385	CCNA_01449	Fructose-1,6-bisphosphatase	[G] Carbohydrate transport and metabolism
CC_1426	CCNA_01493	Cysteine synthase	[E] Amino acid transport and metabolism
CC_1430	CCNA_01497	ADP-L-glycero-D-manno-heptose-6-epimerase	[G] Carbohydrate transport and metabolism
CC_1476	CCNA_01543	Chaperone protein dnaK	[O] Posttranslational modification
CC_1480	CCNA_01547	Methionyl-tRNA synthetase	[J] Translation
CC_1482	CCNA_01549	Sulfate adenylyltransferase subunit 1 / Adenylylsulfate kinase	[P] Inorganic ion transport and metabolism
CC_1483	CCNA_01550	Sulfate adenylyltransferase subunit 2	[E] Amino acid transport and metabolism
CC_1493	CCNA_01560	Phosphoenolpyruvate carboxylase	[C] Energy production and conversion
CC_1534	CCNA_01603	Aspartate aminotransferase	[E] Amino acid transport and metabolism
CC_1550	CCNA_01619	Hypothetical cytosolic protein	[S] Function unknown
CC_1577	CCNA_01648	Adenosylmethionine-8-amino-7-oxononanoate aminotransferase	[H] Coenzyme transport and metabolism
CC_1668	CCNA_01740	SSU ribosomal protein S18P	[J] Translation
CC_1699	CCNA_01770	Nucleoside diphosphate kinase	[F] Nucleotide transport and metabolism
CC_1859	CCNA_01935	Hypothetical cytosolic protein	[R] General function prediction only
CC_1860	CCNA_01936	Cysteine desulfurase / Selenocysteine lyase	[E] Amino acid transport and metabolism
CC_1884	CCNA_01961	Biotin carboxylase	[I] Lipid transport and metabolism
CC_1897	CCNA_01974	Anthranilate synthase component II / Para-aminobenzoate synthase glutamine amidotransferase component II	[E] Amino acid transport and metabolism
CC_1921	CCNA_01998	Uridylate kinase	[F] Nucleotide transport and metabolism
CC_1998	CCNA_02077	Acid phosphatase surE	[R] General function prediction only
CC_2109	CCNA_02194	Fumarate hydratase	[C] Energy production and conversion
CC_2137	CCNA_02221	Methionine synthase I metH	[E] Amino acid transport and metabolism
CC_2140	CCNA_02224	Methylenetetrahydrofolate reductase	[E] Amino acid transport and metabolism
CC_2148	CCNA_02231	ABC transporter ATP-binding protein	[R] General function prediction only
CC_2223	CCNA_02306	Histidinol-phosphate aminotransferase	[E] Amino acid transport and metabolism
CC_2238	CCNA_02321	O-succinylhomoserine sulfhydrylase	[E] Amino acid transport and metabolism
CC_2285	CCNA_02368	Alpha-glucosidase	[G] Carbohydrate transport and metabolism
CC_2295	CCNA_02380	Aspartate 1-decarboxylase	[H] Coenzyme transport and metabolism
CC_2303	CCNA_02388	Ribose 5-phosphate isomerase	[G] Carbohydrate transport and metabolism
CC_2343	CCNA_02428	Bacterial Protein Translation Initiation Factor 1 (IF-1)	[J] Translation
CC_2346	CCNA_02431	Histidinol dehydrogenase	[E] Amino acid transport and metabolism
CC_2350	CCNA_02435	UDP-N-acetylglucosamine 1-carboxyvinyltransferase	[M] Cell wall/membrane/envelope biogenesis
CC_2487	CCNA_02572	Adenylosuccinate lyase	[F] Nucleotide transport and metabolism
CC_2497	CCNA_02583	Phosphoribosylformylglycinamidine synthase	[F] Nucleotide transport and metabolism
CC_2500	CCNA_02586	Phosphoribosylformylglycinamidine synthase	[F] Nucleotide transport and metabolism
CC_2522	CCNA_02607	Isocitrate dehydrogenase [NADP]	[C] Energy production and conversion
CC_2529	CCNA_02612	Alanyl-tRNA synthetase	[J] Translation
CC_2544	CCNA_02627	Aminopeptidase	[R] General function prediction only
CC_2598	CCNA_02681	Glucose inhibited division protein A	[J] Translation
CC_2824	CCNA_02915	Microcin-processing peptidase 1 (PmbA)	[R] General function prediction only
CC_2900	CCNA_02994	Carbamoyl-phosphate synthase large chain	[E] Amino acid transport and metabolism
CC_2903	CCNA_02997	Cold shock protein	[K] Transcription
CC_2918	CCNA_03012	Peroxiredoxin	[O] Posttranslational modification
CC_2933	CCNA_03028	Prephenate dehydratase	[E] Amino acid transport and metabolism
CC_2955	CCNA_03050	Protein tyrosine phosphatase	[T] Signal transduction mechanisms
CC_3108	CCNA_03206	L-serine dehydratase	[E] Amino acid transport and metabolism
CC_3159	CCNA_03261	Queuosine biosynthesis protein QueE	[O] Posttranslational modification
CC_3249	CCNA_03359	Phosphoglycerate kinase	[G] Carbohydrate transport and metabolism
CC_3250	CCNA_03360	Fructose-bisphosphate aldolase	[G] Carbohydrate transport and metabolism
CC_3352	CCNA_03462	Glycine dehydrogenase [decarboxylating]	[E] Amino acid transport and metabolism
CC_3353	CCNA_03463	Glycine dehydrogenase [decarboxylating]	[E] Amino acid transport and metabolism
CC_3393	CCNA_03504	Acyl-CoA dehydrogenase	[I] Lipid transport and metabolism
CC_3511	CCNA_03626	ATP phosphoribosyltransferase	[E] Amino acid transport and metabolism
CC_3512	CCNA_03627	Probable ATP phosphoribosyltransferase regulatory subunit	[E] Amino acid transport and metabolism
CC_3513	CCNA_03628	Histidyl-tRNA synthetase	[J] Translation
CC_3521	CCNA_03636	Biotin synthase	[H] Coenzyme transport and metabolism
CC_3525	CCNA_03640	Ferredoxin--NAD(+) reductase	[C] Energy production and conversion
CC_3543	CCNA_03657	Tryptophan synthase alpha chain	[E] Amino acid transport and metabolism
CC_3544	CCNA_03658	Tryptophan synthase beta chain	[E] Amino acid transport and metabolism
CC_3589	CCNA_03704	3-phosphoshikimate 1-carboxyvinyltransferase	[E] Amino acid transport and metabolism
CC_3590	CCNA_03705	Hypothetical protein	[S] Function unknown
CC_3603	CCNA_03717	Ribonuclease D	[J] Translation
CC_3607	CCNA_03722	Glutamate synthase [NADPH] large chain	[E] Amino acid transport and metabolism
CC_3714	CCNA_03830	Multidrug resistance protein A	[V] Defense mechanisms
CC_3720	CCNA_03836	3-hydroxydecanoyl-[acyl-carrier-protein] dehydratase	[I] Lipid transport and metabolism
CC_3736	CCNA_03852	1-(5-phosphoribosyl)-5-[(5-phosphoribosylamino)methylideneamino] imidazole-4-carboxamide isomerase	[E] Amino acid transport and metabolism
CC_3749	CCNA_03865	Leucyl-tRNA synthetase	[J] Translation
CC_3758	CCNA_03874	Carboxymethylenebutenolidase	[Q] Secondary metabolites biosynthesis
CC_0011	CCNA_00011	Chaperone protein dnaJ	[O] Posttranslational modification
CC_2055	CCNA_02134	Phosphogluconate dehydratase	[E] Amino acid transport and metabolism
CC_2054	CCNA_02133	Glucokinase	[G] Carbohydrate transport and metabolism
CC_1384	CCNA_01448	Fructose-1,6-bisphosphatase	[G] Carbohydrate transport and metabolism
CC_1341	CCNA_01403	Glycyl-tRNA synthetase alpha chain	[J] Translation
CC_2241	CCNA_02324	Heat shock protein 33 hsp33	[O] Posttranslational modification
CC_0193	CCNA_00193	3-isopropylmalate dehydrogenase	[C] Energy production and conversion
CC_0196	CCNA_00196	3-isopropylmalate dehydratase large subunit	[E] Amino acid transport and metabolism
CC_0195	CCNA_00195	3-isopropylmalate dehydratase small subunit	[E] Amino acid transport and metabolism
CC_2287	CCNA_02370	TonB-dependent maltose outer membrane transporter malA	[P] Inorganic ion transport and metabolism
CC_3753	CCNA_03869	Chromosome partitioning protein parA	[D] Cell cycle control
CC_2056	CCNA_02135	6-phosphogluconolactonase	[G] Carbohydrate transport and metabolism
CC_0888	CCNA_00932	6,7-dimethyl-8-ribityllumazine synthase	[H] Coenzyme transport and metabolism
CC_1262	CCNA_01320	SSU ribosomal protein S8P	[J] Translation
CC_2029	CCNA_02109	Thiamine biosynthesis protein thiC	[H] Coenzyme transport and metabolism

## Sheet: transc up_prot up
Gene ID CB15	Gene ID NA1000	Annotation	COG
CC_0021	CCNA_00021	Putative aerobic-type carbon monoxide dehydrogenase, large subunit coxL	[C] Energy production and conversion
CC_0217	CCNA_00217	Thiol:disulfide interchange protein DsbD	[C] Energy production and conversion
CC_0419	CCNA_00424	Aldehyde dehydrogenase	[C] Energy production and conversion
CC_1334	CCNA_01395	Electron transfer flavoprotein-ubiquinone oxidoreductase	[C] Energy production and conversion
CC_1764	CCNA_01841	Isocitrate lyase	[C] Energy production and conversion
CC_1765	CCNA_01843	Malate synthase	[C] Energy production and conversion
CC_2147	CCNA_02230	Gluconate 2-dehydrogenase	[C] Energy production and conversion
CC_3029	CCNA_03124	NAD/MYCOTHIOL-DEPENDENT FORMALDEHYDE DEHYDROGENASE	[C] Energy production and conversion
CC_3298	CCNA_03407	Sodium export permease protein	[C] Energy production and conversion
CC_3549	CCNA_03663	NADP-dependent malic enzyme	[C] Energy production and conversion
CC_0531	CCNA_00565	Gamma-glutamyltranspeptidase	[E] Amino acid transport and metabolism
CC_2162	CCNA_02244	Aminotransferase class I family	[E] Amino acid transport and metabolism
CC_3246	CCNA_03355	Acylamino-acid-releasing enzyme	[E] Amino acid transport and metabolism
CC_3702	CCNA_03816	Peptidyl-dipeptidase DCP	[E] Amino acid transport and metabolism
CC_2912	CCNA_03006	Quinolinate synthetase A	[H] Coenzyme transport and metabolism
CC_2915	CCNA_03009	Nicotinate-nucleotide pyrophosphorylase [carboxylating]	[H] Coenzyme transport and metabolism
CC_3619	CCNA_03734	Glutamine-dependent NAD(+) synthetase	[H] Coenzyme transport and metabolism
CC_0771	CCNA_00810	Acetyl esterase	[I] Lipid transport and metabolism
CC_0922	CCNA_00970	Long-chain-fatty-acid--CoA ligase	[I] Lipid transport and metabolism
CC_0942	CCNA_00991	Nodulation protein N	[I] Lipid transport and metabolism
CC_1310	CCNA_01368	Acyl-CoA dehydrogenase	[I] Lipid transport and metabolism
CC_2169	CCNA_02251	Methylglutaconyl-CoA hydratase	[I] Lipid transport and metabolism
CC_2299	CCNA_02384	Very-long-chain acyl-CoA synthetase	[I] Lipid transport and metabolism
CC_3189	CCNA_03293	Enoyl-CoA hydratase / Delta(3)-cis-delta(2)-trans-enoyl-CoA isomerase / 3-hydroxyacyl-CoA dehydrogenase / 3-hydroxybutyryl-CoA epimerase	[I] Lipid transport and metabolism
CC_3441	CCNA_03554	Esterase Lipase Family Protein	[I] Lipid transport and metabolism
CC_1323	CCNA_01384	Amidase family protein	[J] Translation
CC_3597	CCNA_03711	Ribosome-associated factor Y	[J] Translation
CC_0247	CCNA_00247	Two-component receiver protein	[K] Transcription
CC_0895	CCNA_00939	Transcriptional regulator, MarR family	[K] Transcription
CC_2316	CCNA_02401	Transcriptional regulator	[K] Transcription
CC_0201	CCNA_00201	Outer membrane protein	[M] Cell wall/membrane/envelope biogenesis
CC_0386	CCNA_00390	ADP-heptose--LPS heptosyltransferase	[M] Cell wall/membrane/envelope biogenesis
CC_2123	CCNA_02207	Conserved hypothetical protein	[M] Cell wall/membrane/envelope biogenesis
CC_2161	CCNA_02243	D-alanyl-D-alanine serine-type carboxypeptidase	[M] Cell wall/membrane/envelope biogenesis
CC_3322	CCNA_03431	Membrane-bound lytic murein transglycosylase B	[M] Cell wall/membrane/envelope biogenesis
CC_1318	CCNA_01379	Type I secretion outer membrane protein rsaFb	[M] Cell wall/membrane/envelope biogenesis
CC_2536	CCNA_02619	stomatin/prohibitin-related protein	[O] Posttranslational modification
CC_3375	CCNA_03485	Membrane protease family, stomatin/prohibitin homologs	[O] Posttranslational modification
CC_2468	CCNA_02553	ATP-dependent clp protease ATP-binding subunit clpA	[O] Posttranslational modification
CC_0927	CCNA_00976	Signal peptide peptidase sppA	[O] Posttranslational modification
CC_0224	CCNA_00224	Conserved hypothetical protein (putative porin)	[P] Inorganic ion transport and metabolism
CC_0335	CCNA_00338	TonB-dependent receptor	[P] Inorganic ion transport and metabolism
CC_0983	CCNA_01034	TonB-dependent outer membrane receptor	[P] Inorganic ion transport and metabolism
CC_0991	CCNA_01042	TonB-dependent receptor	[P] Inorganic ion transport and metabolism
CC_1136	CCNA_01194	TonB-dependent receptor	[P] Inorganic ion transport and metabolism
CC_1565	CCNA_01636	Alkaline phosphatase	[P] Inorganic ion transport and metabolism
CC_2633	CCNA_02716	ABC transporter substrate-binding protein	[P] Inorganic ion transport and metabolism
CC_3127	CCNA_03227	TonB-dependent receptor	[P] Inorganic ion transport and metabolism
CC_3161	CCNA_03263	TonB-dependent receptor	[P] Inorganic ion transport and metabolism
CC_3336	CCNA_03444	TonB-dependent receptor	[P] Inorganic ion transport and metabolism
CC_3461	CCNA_03574	TonB-dependent receptor	[P] Inorganic ion transport and metabolism
CC_0446	CCNA_00455	N-acetyl-glucosamine/N-acetyl-chitin oligosaccharide outer membrane transporter nagA	[P] Inorganic ion transport and metabolism
CC_2320	CCNA_02405	ABC membrane transporter, periplasmic component	[Q] Secondary metabolites biosynthesis
CC_2531	CCNA_02614	Fumarylacetoacetase	[Q] Secondary metabolites biosynthesis
CC_0144	CCNA_00143	Tetrapyrrole (Corrin/Porphyrin) methylase family protein	[R] General function prediction only
CC_0200	CCNA_00200	2OG-Fe(II) oxygenase superfamily protein	[R] General function prediction only
CC_1344	CCNA_01406	Predicted metal-dependent hydrolase	[R] General function prediction only
CC_1353	CCNA_01415	Methyltransferase	[R] General function prediction only
CC_2477	CCNA_02562	Sel1 repeat domain protein	[R] General function prediction only
CC_2579	CCNA_02662	Aminopeptidase	[R] General function prediction only
CC_0074	CCNA_00072	Conserved hypothetical protein	[S] Function unknown
CC_0729	CCNA_00766	Cobalamin adenosyltransferase family protein	[S] Function unknown
CC_0924	CCNA_00973	Hypothetical phosphatase	[S] Function unknown
CC_0938	CCNA_00987	Hypothetical protein	[S] Function unknown
CC_1038	CCNA_01090	Conserved protein	[S] Function unknown
CC_1085	CCNA_01139	Hypothetical cytosolic protein	[S] Function unknown
CC_1988	CCNA_02067	Conserved membrane spanning protein	[S] Function unknown
CC_2229	CCNA_02312	SLA2 protein	[S] Function unknown
CC_3291	CCNA_03400	Hypothetical protein	[S] Function unknown
CC_3455	CCNA_03568	LemA protein	[S] Function unknown
CC_3400	CCNA_03511	Cytochrome c oxidase assembly protein Surf1	[S] Function unknown
CC_1078	CCNA_01132	Sensory transduction histidine kinase/receiver protein cckA	[T] Signal transduction mechanisms
CC_0248	CCNA_00248	Sensor histidine protein kinase	[T] Signal transduction mechanisms
CC_0849	CCNA_00892	Phosphoenolpyruvate-protein phosphotransferase	[T] Signal transduction mechanisms
CC_2576	CCNA_02659	two-component receiver domain protein	[T] Signal transduction mechanisms
CC_2626	CCNA_02709	CBS domain containing protein	[T] Signal transduction mechanisms
CC_2644	CCNA_02727	PhoH protein	[T] Signal transduction mechanisms
CC_3560	CCNA_03675	PAS-family sensor histidine kinase	[T] Signal transduction mechanisms
CC_3489	CCNA_03603	Beta-lactamase family protein	[V] Defense mechanisms
CC_0112	CCNA_00111	Conserved hypothetical protein	Not classified
CC_0125	CCNA_00124	Conserved hypothetical protein	Not classified
CC_0547	CCNA_00582	Hypothetical protein	Not classified
CC_0550	CCNA_00585	Hypothetical protein	Not classified
CC_0557	CCNA_00592	Hypothetical protein	Not classified
CC_0559	CCNA_00594	Conserved hypothetical protein	Not classified
CC_1024	CCNA_01076	Beta/Gamma crystallin domain protein	Not classified
CC_1454	CCNA_01521	Hypothetical exported protein	Not classified
CC_1707	CCNA_01779	Hypothetical protein	Not classified
CC_2511	CCNA_02597	Conserved hypothetical protein	Not classified
CC_2589	CCNA_02672	hypothetical protein	Not classified
CC_3003	CCNA_03098	Conserved hypothetical protein	Not classified
CC_3073	CCNA_03169	Conserved hypothetical protein	Not classified
CC_3207	CCNA_03313	Hypothetical protein	Not classified
CC_3260	CCNA_03369	Hypothetical protein	Not classified
CC_3466	CCNA_03579	Hypothetical protein	Not classified
